# Supplementary material for: Number of days required to estimate physical activity constructs objectively measured in different age groups: Findings from three Brazilian (Pelotas) population-based birth cohorts
Source: PLoS One. 2020 Jan 10;15(1):e0216017. doi: 10.1371/journal.pone.0216017 (PMC6953881; doi:10.1371/journal.pone.0216017)
Supplement: S1 Dataset — (XLSX) [file pone.0216017.s002.xlsx]

## Sheet: by_day
measurmentday	enmo	mvpa_b10	lpa	age
2	37.4326	0	237.583	30
3	26.8174	0	171	30
4	24.4466	0	132.917	30
5	29.5488	0	170.5	30
6	30.3546	0	176.833	30
7	27.3227	0	165.75	30
2	36.4256	11	195.583	30
3	38.1834	28.6667	166.083	30
4	36.991	17.5833	185.583	30
5	44.3484	37.1667	241.583	30
6	26.8029	0	142.75	30
7	28.661	45.75	111.083	30
2	34.0528	8.5	153.5	30
3	45.8883	0	203.833	30
4	48.8694	13	199.833	30
5	37.6717	0	188.083	30
6	40.3613	8.58333	200.917	30
7	27.5152	33	112.75	30
2	24.2841	0	132	30
3	40.5978	0	217.417	30
4	33.1084	0	184.167	30
5	34.765	0	208.25	30
6	30.801	0	202.417	30
7	25.3737	0	145.25	30
2	17.9925	11.0833	91	30
3	19.0578	0	86.9167	30
4	15.1791	0	69.9167	30
5	22.5607	10.5833	113.5	30
6	19.2586	0	87.6667	30
7	30.5137	22.5833	130.917	30
2	46.0564	29.3333	230.667	30
3	47.9479	24.9167	232.083	30
4	50.0146	0	278.75	30
5	43.1972	8.66667	212	30
6	38.2282	34.5	186.917	30
7	22.3205	0	104.5	30
2	25.1047	17.6667	120.75	30
3	32.245	0	198.167	30
4	32.7653	9.25	177.917	30
5	51.3432	75.5	191.083	30
6	34.8457	8.83333	190.083	30
7	28.3093	0	149.083	30
2	52.2613	85.6667	144	30
3	56.9585	76.8333	192.583	30
4	56.7024	126.083	146.583	30
5	52.2808	94.5833	150.5	30
6	34.0862	8.16667	160.25	30
7	29.155	0	121.75	30
2	32.13	0	190.5	30
3	28.2996	0	165.083	30
4	24.5274	0	145.667	30
5	30.3773	8.66667	146.833	30
6	34.4374	0	190.75	30
7	29.0799	0	129.833	30
2	23.0593	0	161	30
3	21.95	0	151.25	30
4	26.8825	0	164.417	30
5	27.3762	0	192.333	30
6	23.4054	0	147.75	30
7	19.7898	0	128.833	30
2	58.8966	47.4167	209.583	30
3	31.8188	0	164.083	30
4	46.0164	35.8333	193.417	30
5	35.1624	9.41667	154.833	30
6	37.1336	36.6667	157.333	30
7	38.5509	0	201	30
2	28.8363	9.33333	122	30
3	23.3104	0	76.6667	30
4	26.8171	10.0833	111.333	30
5	18.5546	0	85.1667	30
6	24.4506	0	143.5	30
7	17.6069	0	93.8333	30
2	43.3783	0	184.5	30
3	49.9577	0	180.5	30
4	50.2519	9	184.417	30
5	51.1956	10.1667	197.417	30
6	49.6089	8.91667	221.333	30
7	25.4157	0	129.833	30
2	37.2066	24.5833	228.917	30
3	22.1616	0	121.75	30
4	26.8049	0	130.75	30
5	29.0671	0	197.25	30
6	25.7851	0	149.5	30
7	15.8242	0	81.9167	30
2	23.5214	16.9167	112.833	30
3	25.5529	0	195.5	30
4	23.224	15.25	137.75	30
5	52.9642	138.75	197.25	30
6	19.0117	22.8333	83	30
7	18.4824	18.25	79.1667	30
2	70.6899	37.6667	244.167	30
3	70.8407	25.3333	240.5	30
4	82.5713	47.3333	237.333	30
5	77.7357	61.1667	243.333	30
6	41.6398	22.6667	225.833	30
7	37.6929	9.66667	178.5	30
2	23.3404	62.5	59.25	30
3	11.8248	0	45.9167	30
4	15.8369	9.16667	69.4167	30
5	34.2638	47.25	106.583	30
6	46.7475	29.8333	137.833	30
7	32.787	19.5	110.75	30
2	40.3827	31.3333	224.75	30
3	38.0013	16.6667	169.833	30
4	30.6581	36.75	134.583	30
5	43.0235	39.25	182.25	30
6	37.8797	30.9167	162.917	30
7	27.1186	33.1667	140.333	30
2	43.9631	19.8333	203.167	30
3	44.6856	0	197	30
4	35.7362	0	123.667	30
5	56.2522	99.5	196.333	30
6	36.8057	17.1667	168.333	30
7	41.4812	0	234.917	30
2	25.1595	8.41667	129.083	30
3	17.9282	0	84.9167	30
4	27.2368	0	152	30
5	38.3565	52.25	172.417	30
6	30.5405	18	155	30
7	32.7323	0	183.5	30
2	35.5913	19.9167	231	30
3	39.5005	20.5833	263.25	30
4	33.7694	8.08333	237.167	30
5	36.7149	0	255.833	30
6	45.6036	0	358.5	30
7	30.0204	0	116.833	30
2	21.4633	0	130.083	30
3	24.7202	0	132.833	30
4	17.198	0	91.5833	30
5	32.1382	21.5833	155	30
6	25.8334	0	156.833	30
7	18.6617	19.75	97.1667	30
2	28.7467	0	125.25	30
3	41.4359	17.5833	169.917	30
4	41.3247	54.25	177.083	30
5	29.6108	18.3333	131.917	30
6	34.4323	27	149.417	30
7	44.4801	9.83333	233.833	30
2	41.445	18.9167	209.5	30
3	33.8111	9.91667	161.5	30
4	40.3018	34	169.5	30
5	45.0374	8.33333	205.417	30
6	37.3691	0	188.583	30
7	43.2092	52.9167	197.75	30
2	33.4986	37	172.75	30
3	30.1494	32.0833	148.25	30
4	37.5271	29.75	193	30
5	29.7911	0	160.667	30
6	18.763	8.83333	110.667	30
7	26.2264	0	125.5	30
2	20.4323	0	118.75	30
3	25.526	11.5833	111.583	30
4	24.1977	0	167	30
5	26.0342	0	135.75	30
6	36.7195	59.4167	121.25	30
7	20.5	0	99.6667	30
2	52.8748	9.66667	265.417	30
3	51.4306	8.75	263.833	30
4	68.1178	96.0833	230.667	30
5	61.8616	34.5	292.583	30
6	103.129	161.5	228.167	30
7	38.3653	8.33333	170.333	30
2	35.3958	0	258.25	30
3	32.492	0	252.167	30
4	29.5489	0	209.75	30
5	27.8555	0	191.583	30
6	25.0549	0	195.667	30
7	26.6933	0	155.833	30
2	38.6473	0	245.167	30
3	36.4004	0	226.333	30
4	45.0067	0	288.583	30
5	41.5333	0	263.5	30
6	49.446	10.4167	240.333	30
7	43.0492	10.6667	380.667	30
2	21.3736	0	142.083	30
3	29.5752	0	197.167	30
4	24.7031	9	164.167	30
5	32.5287	0	248.417	30
6	31.0179	9.66667	132.167	30
7	15.2492	0	62.25	30
2	20.3349	9.75	125.583	30
3	26.5793	25.25	136.833	30
4	26.7499	44.25	132.333	30
5	46.0621	67.1667	163.333	30
6	19.1419	0	120	30
7	24.1638	0	97.9167	30
2	16.4991	0	141.25	30
3	29.2065	0	211.667	30
4	20.1288	0	127.667	30
5	15.5428	0	91.8333	30
6	25.4905	0	192.333	30
7	23.4885	0	180.667	30
2	19.6486	0	117.583	30
3	19.3756	0	111	30
4	25.1496	0	161.167	30
5	22.9716	0	144.583	30
6	16.973	0	96.0833	30
7	15.2767	0	62.5833	30
2	29.7458	0	142.417	30
3	29.9973	35.0833	131.917	30
4	27.2102	13.5	117.417	30
5	38.9501	8.66667	191.417	30
6	33.8179	11.6667	203.25	30
7	26.7096	8.83333	133.917	30
2	48.2891	83.25	183.667	30
3	64.6077	163	176.083	30
4	56.224	88.75	180.25	30
5	60.7156	107.083	99.0833	30
6	46.7464	75.4167	116	30
7	17.9872	28.1667	51.5	30
2	24.1927	0	126.583	30
3	32.2647	0	150.667	30
4	48.6512	8.25	229.75	30
5	34.3329	13.5833	197.583	30
6	49.4824	36.25	188.333	30
7	40.8883	23.4167	190.667	30
2	31.9789	8.91667	196.833	30
3	43.0251	100.75	154.833	30
4	27.3596	25.25	168.083	30
5	47.9834	28.9167	187.833	30
6	56.7236	88	200.667	30
7	47.4046	35.4167	156	30
2	43.7726	22.4167	191.583	30
3	42.4699	8.58333	223.667	30
4	50.8615	73.75	240.25	30
5	41.918	48.0833	202.167	30
6	39.5482	35	144.417	30
7	37.8387	28.3333	178.5	30
2	46.8082	98.9167	108.5	30
3	29.0939	8.58333	132.25	30
4	35.5707	84.9167	116.667	30
5	35.8919	21	178.667	30
6	26.3346	36.4167	98.8333	30
7	24.612	0	107.333	30
2	23.4147	9.5	134.333	30
3	39.1673	0	146.917	30
4	66.3962	55.5833	221.75	30
5	57.1166	32.5	240.667	30
6	57.1594	18	236.417	30
7	29.8078	0	100	30
2	23.1923	0	121.667	30
3	30.7247	9.33333	164.917	30
4	29.4862	0	149.667	30
5	43.533	97.5	169.333	30
6	34.1802	44	162.333	30
7	32.501	57.75	153.417	30
2	17.7293	0	94.4167	30
3	26.174	14	152.917	30
4	13.7232	0	80	30
5	19.5245	0	100.083	30
6	20.0788	0	99.6667	30
7	13.4371	0	65.9167	30
2	58.3735	39.4167	254.667	30
3	67.8819	12.25	243.5	30
4	63.9091	72.6667	262.5	30
5	46.4304	33	216.667	30
6	55.4137	0	250.583	30
7	33.6037	0	183.25	30
2	36.6287	0	181.5	30
3	27.9193	56.5	83.3333	30
4	29.3177	44.5	88	30
5	29.6959	9.58333	103.667	30
6	20.4472	17.8333	67.25	30
7	45.2453	8.75	155	30
2	22.5122	0	115.583	30
3	23.5984	0	129.083	30
4	12.8934	0	47.1667	30
5	28.3968	0	185.75	30
6	38.8352	0	243.083	30
7	34.633	0	217.25	30
2	79.1527	149.917	144.5	30
3	32.2191	0	151.833	30
4	20.1974	0	84	30
5	37.1834	0	142.333	30
6	46.3089	42.6667	143.667	30
7	39.0658	18.1667	136.5	30
2	52.6521	47.8333	208	30
3	60.8867	27.5833	256.917	30
4	52.8354	10.6667	210.833	30
5	63.5048	64.25	222.5	30
6	41.6002	20.0833	229.667	30
7	61.926	11.25	265.5	30
2	43.7558	26.6667	154.083	30
3	37.0113	10.5	118.75	30
4	37.1948	16.4167	132.583	30
5	38.8372	26.3333	155.833	30
6	38.854	18.5	136.25	30
7	38.4145	32.8333	155.25	30
2	32.0975	0	198.75	30
3	38.2796	0	231.333	30
4	33.0064	0	195.667	30
5	34.5994	0	175.5	30
6	31.91	0	195.25	30
7	30.4778	0	194.583	30
2	35.0365	0	149.083	30
3	40.7485	21.4167	187.833	30
4	31.447	0	147.917	30
5	40.9369	0	177.583	30
6	31.5352	0	141.417	30
7	43.0505	0	201.083	30
2	28.1491	13.8333	145.583	30
3	33.2471	10.8333	167.25	30
4	31.7922	16.5833	147.5	30
5	35.5935	39.5	153.417	30
6	23.197	0	90.6667	30
7	15.7002	0	44.75	30
2	35.4665	0	204	30
3	22.0248	0	107.833	30
4	27.9751	16.4167	159.333	30
5	27.6631	22.25	152.5	30
6	23.5622	0	115	30
7	24.4355	16.4167	115.833	30
2	31.1689	0	179.167	30
3	25.288	0	140.417	30
4	19.0978	0	98.4167	30
5	22.1949	0	123	30
6	28.7623	0	158	30
7	21.4971	0	107.167	30
2	35.1282	0	235.25	30
3	22.7574	0	134	30
4	22.8843	8.5	111.667	30
5	21.0592	0	133.583	30
6	17.3601	0	93.0833	30
7	18.8281	29.6667	79.6667	30
2	39.8469	0	226.417	30
3	39.055	0	237.25	30
4	28.4265	0	167.083	30
5	39.0202	19.9167	204.5	30
6	32.1397	12.4167	156.25	30
7	31.2191	13.1667	126.5	30
2	48.4995	11.9167	162.25	30
3	39.89	21.9167	141.583	30
4	20.0472	0	77	30
5	38.3644	0	158.833	30
6	40.7857	0	144.167	30
7	21.246	0	111.333	30
2	21.2347	0	135.5	30
3	21.8052	0	127.75	30
4	32.5164	0	207.75	30
5	32.5583	0	197.083	30
6	29.2637	0	213.583	30
7	24.8514	0	151.25	30
2	16.4137	0	74.9167	30
3	11.0161	0	47.75	30
4	21.8942	0	95.4167	30
5	27.3986	0	135.667	30
6	24.6812	0	81.25	30
7	16.442	0	51.0833	30
2	39.9209	9.16667	179.417	30
3	39.7895	0	209.667	30
4	31.5789	0	148.417	30
5	29.5863	0	136.167	30
6	36.6044	12.5	167	30
7	32.5846	0	167.667	30
2	102.024	478.25	141.417	30
3	84.0975	440.25	132.667	30
4	90.7666	469.667	166.583	30
5	87.8115	437.25	162.25	30
6	61.4572	75.5833	247.25	30
7	42.1287	0	204.083	30
2	26.0708	0	214.25	30
3	33.1468	0	265	30
4	27.8687	0	213.833	30
5	39.4206	0	319.167	30
6	36.3437	0	285.917	30
7	37.3802	0	283.25	30
2	42.7122	0	256.833	30
3	44.3244	0	303.167	30
4	51.6928	16.8333	339.083	30
5	53.4493	49.1667	299.25	30
6	73.5059	149.667	229	30
7	23.2391	43.5	84	30
2	30.912	29	145.833	30
3	32.1512	33.6667	146.333	30
4	36.2852	40.9167	154.75	30
5	38.2435	21.6667	160.25	30
6	31.2676	32.1667	113.833	30
7	24.7286	23.6667	94	30
2	47.6504	28.75	259.917	30
3	45.0263	0	299.75	30
4	34.471	0	220.333	30
5	43.4645	0	299.75	30
6	49.6342	0	387	30
7	25.5306	0	156.75	30
2	24.3796	0	160.417	30
3	29.3066	0	193.333	30
4	24.3223	0	173.333	30
5	23.1923	0	150.167	30
6	29.6136	0	167.833	30
7	24.4827	8.25	151.583	30
2	30.0181	10.5	156.667	30
3	32.9924	0	182.75	30
4	33.0712	0	208.167	30
5	43.5285	12.5833	233.917	30
6	41.0364	16.5	201.75	30
7	32.5422	0	167.583	30
2	38.4357	44.5	131.083	30
3	34.0791	40.75	125.917	30
4	38.7072	41.8333	128	30
5	41.157	18.3333	162.583	30
6	56.2446	60.5	221.5	30
7	43.4967	25.4167	189	30
2	83.904	147.583	227.667	30
3	54.0688	34.9167	168.667	30
4	73.7827	91.4167	212.833	30
5	46.9937	9.25	196.833	30
6	93.2908	91.25	200.417	30
7	41.8627	10.75	171.333	30
2	21.928	0	131.75	30
3	24.3121	13.9167	143.083	30
4	21.949	0	126.75	30
5	23.9993	0	118	30
6	27.765	42.9167	128.083	30
7	18.8841	10.5	104.75	30
2	52.6007	0	223	30
3	66.1787	0	233.833	30
4	54.9028	0	217.083	30
5	54.4624	9.16667	226.667	30
6	59.9937	11.4167	231.167	30
7	47.8829	0	231.25	30
2	19.2495	0	88.9167	30
3	19.4694	0	101.667	30
4	23.8795	17.5833	101.167	30
5	23.6684	0	111.5	30
6	20.7725	0	129.417	30
7	27.4313	0	137.083	30
2	22.5166	20.6667	87.9167	30
3	35.5503	0	195.583	30
4	35.5959	17.9167	203.667	30
5	39.6949	0	237.333	30
6	42.0273	0	223.583	30
7	25.3471	0	148.417	30
2	25.3621	19.8333	146.667	30
3	31.0628	22.5	197.167	30
4	20.2391	11.5	121.25	30
5	19.5123	9.25	98.0833	30
6	28.3814	10.25	194.583	30
7	28.4375	0	189	30
2	34.0034	0	231	30
3	34.6171	17.1667	215	30
4	39.29	0	279.583	30
5	39.0269	9.25	230.5	30
6	28.9986	0	176.667	30
7	21.2906	0	95.75	30
2	44.2933	39.75	208.167	30
3	44.1574	16.4167	210.667	30
4	40.4273	8.91667	223.25	30
5	43.0012	0	171.667	30
6	19.2699	0	123.333	30
7	35.4095	8.5	171.25	30
2	36.1548	24.6667	153	30
3	48.2223	8.08333	182.167	30
4	57.5332	46.5833	201.833	30
5	50.8685	0	199	30
6	28.4882	0	182.25	30
7	42.6944	25.4167	159.25	30
2	38.3714	55.25	178.75	30
3	54.3521	97.75	169.833	30
4	50.2956	59.3333	162.667	30
5	49.3231	40.5	163.5	30
6	39.4216	12.5	137.583	30
7	47.517	61.25	176.917	30
2	80.5883	109.75	232.25	30
3	57.5293	81.75	171.417	30
4	31.0874	36.8333	120.167	30
5	75.3314	120.25	219.667	30
6	63.3903	95.0833	229.25	30
7	44.5625	88.75	93.75	30
2	30.4102	29.3333	175.417	30
3	35.1541	42.75	175.417	30
4	28.389	8.25	168.667	30
5	34.1814	14.9167	209.25	30
6	18.6384	0	103.417	30
7	25.4014	32.5	148.5	30
2	28.1735	0	149.833	30
3	34.1846	27.25	151.083	30
4	34.0367	8.75	157.5	30
5	31.2434	0	168.25	30
6	39.8385	0	211.083	30
7	16.8693	0	70.4167	30
2	27.2667	19.25	141.833	30
3	36.1881	8.08333	132.75	30
4	42.5931	28.3333	162.583	30
5	32.1475	10.0833	147.25	30
6	28.399	0	168.833	30
7	51.0274	90.5833	178.917	30
2	27.412	18.4167	167.167	30
3	24.5722	0	156	30
4	27.9466	17.6667	142.333	30
5	26.9494	0	146.167	30
6	26.58	28.3333	115.167	30
7	15.8537	9.25	85.1667	30
2	71.4168	51.5	238.833	30
3	67.472	33.75	224.833	30
4	65.6923	27.0833	229.667	30
5	79.4547	75.5	253.083	30
6	27.8666	9	123.833	30
7	37.0159	20.6667	163	30
2	22.3906	0	111.25	30
3	38.1767	10.9167	183.583	30
4	40.9437	0	207.25	30
5	31.7693	0	174.917	30
6	27.9189	0	148.667	30
7	22.3238	0	140.917	30
2	40.3573	0	184	30
3	40.9917	9.33333	198.833	30
4	49.7623	69.9167	201.583	30
5	39.919	12.0833	180.333	30
6	31.2787	8.58333	147.5	30
7	46.4588	18.25	206.833	30
2	33.1224	45.9167	124.833	30
3	30.136	18	133.5	30
4	42.0987	10.3333	164.917	30
5	26.9514	35.0833	100.667	30
6	21.5596	8.5	83.1667	30
7	33.1885	49.1667	125.25	30
2	14.8147	0	75.6667	30
3	22.1573	0	144.5	30
4	15.0703	0	90.3333	30
5	12.8826	0	71.9167	30
6	19.2232	0	108.667	30
7	19.9391	0	128.083	30
2	28.6483	19.8333	150	30
3	24.5199	0	146	30
4	25.419	15.8333	146.167	30
5	20.4464	0	127.25	30
6	19.6172	0	138.667	30
7	17.8585	0	121.417	30
2	25.1582	39.1667	98.9167	30
3	36.0213	10.9167	196.917	30
4	32.2475	19.1667	186.333	30
5	33.1652	54.5833	146.833	30
6	23.9645	29.8333	118.667	30
7	29.0701	57.4167	135.583	30
2	20.9028	0	84.5	30
3	46.9029	111	69.6667	30
4	36.7871	102.25	71.9167	30
5	37.1417	108.917	86.75	30
6	15.9224	0	43.8333	30
7	12.7181	0	38.4167	30
2	38.9278	38	241.5	30
3	36.2273	0	220.667	30
4	36.6971	21.1667	226.083	30
5	32.849	18.3333	168.833	30
6	49.2774	41	229.583	30
7	33.0776	9.41667	158.083	30
2	29.3204	0	167.75	30
3	35.3129	13.0833	172.667	30
4	33.4294	0	192.167	30
5	46.4035	23.0833	201	30
6	32.8005	8.16667	184.5	30
7	37.2073	8.66667	199.167	30
2	22.2462	9.5	106.583	30
3	16.6699	0	99.6667	30
4	23.5006	36.8333	109.75	30
5	15.6477	0	85.5833	30
6	19.5764	0	96	30
7	17.8563	0	114.417	30
2	33.9576	124.333	66.25	30
3	10.5128	0	43.1667	30
4	8.86538	0	35.4167	30
5	12.0219	0	51.75	30
6	11.4034	0	53.3333	30
7	26.9629	51.75	126.5	30
2	35.2621	10.9167	203	30
3	47.3108	67.8333	198.667	30
4	44.1429	19.5833	213.917	30
5	41.1442	10.5833	230.833	30
6	51.9909	23.4167	246.833	30
7	42.1811	42.5833	201	30
2	37.1065	0	257.333	30
3	41.5873	0	269.583	30
4	29.6198	0	204	30
5	39.9132	22.5	255.083	30
6	32.2059	0	200.917	30
7	28.1965	0	180.5	30
2	34.1568	34.5	129.833	30
3	21.5051	0	99.75	30
4	20.0764	0	99.9167	30
5	19.604	0	92.9167	30
6	24.3201	0	102.833	30
7	19.2699	0	97.9167	30
2	64.8624	46.5	293.5	30
3	62.0854	31.9167	281.5	30
4	62.9306	20.25	256.583	30
5	76.444	107.75	240.167	30
6	78.4826	102.5	251.833	30
7	31.8068	14.9167	138.75	30
2	33.6728	20.8333	179.25	30
3	27.0335	17.25	133.667	30
4	33.0583	0	179.25	30
5	41.2797	0	192.25	30
6	41.6832	0	205.75	30
7	25.775	0	122.667	30
2	40.8978	20.5	243.583	30
3	46.2238	19.75	240.167	30
4	42.14	17.4167	223.5	30
5	52.3935	34.5833	256	30
6	41.7612	27	171.417	30
7	27.2821	0	134.25	30
2	29.8408	23.8333	92.8333	30
3	54.754	51.8333	151.417	30
4	58.8222	59.25	155.833	30
5	59.992	57.6667	167.917	30
6	55.5296	22.0833	176.75	30
7	56.0886	0	191.5	30
2	31.4542	22.75	142.333	30
3	26.362	9.33333	126.333	30
4	22.4983	12.4167	109.25	30
5	36.0449	0	133.833	30
6	35.7358	8.41667	135.167	30
7	17.7367	0	68.5	30
2	31.1848	29.6667	155.25	30
3	33.2021	28.5833	168.167	30
4	31.0737	10	151.667	30
5	37.3089	37.5833	175.583	30
6	34.2948	19.0833	178.333	30
7	25.7778	0	141.5	30
2	22.6661	0	104.333	30
3	23.0434	0	101.417	30
4	26.0771	0	113.083	30
5	35.4541	0	151.833	30
6	25.205	0	89.3333	30
7	24.6897	0	107.25	30
2	38.4289	15	183.833	30
3	36.1538	17.1667	158.833	30
4	30.807	0	175.167	30
5	26.9301	0	150	30
6	35.9644	0	189.083	30
7	30.4247	0	183.5	30
2	38.6648	0	191.75	30
3	31.7557	0	167.417	30
4	39.8586	17.9167	162.167	30
5	39.9818	0	202.5	30
6	31.5024	8.41667	151.583	30
7	33.3835	0	148.583	30
2	28.648	0	124.833	30
3	29.0376	9.25	136.75	30
4	33.3405	15.9167	129	30
5	35.7191	0	178.417	30
6	31.9096	16.25	164.667	30
7	27.14	9.91667	133	30
2	41.6956	11.3333	200.083	30
3	49.7589	18.8333	253.917	30
4	35.3261	9.58333	206.25	30
5	42.1548	17.6667	234.917	30
6	40.81	0	248.5	30
7	27.9344	0	191.5	30
2	28.3763	0	212.417	30
3	25.1589	0	143.167	30
4	23.1168	0	118.75	30
5	37.8043	0	396.583	30
6	10.4796	0	44.0833	30
7	14.7746	0	48	30
2	42.6467	54.9167	144.083	30
3	22.6787	0	127	30
4	25.5	0	153.833	30
5	18.7955	0	114	30
6	29.2246	0	192	30
7	22.3312	0	118.417	30
2	18.9511	0	104.75	30
3	42.1947	19.25	239.5	30
4	37.891	42.5	181.083	30
5	37.6881	31.9167	193	30
6	33.7746	0	188.75	30
7	31.1608	0	101.5	30
2	31.7451	28.1667	180.167	30
3	31.9591	24.25	189.333	30
4	32.8426	41.5833	155.75	30
5	26.13	21	121.583	30
6	31.978	11.3333	187	30
7	24.7481	0	151.25	30
2	36.6336	0	166.917	30
3	42.7438	8.08333	198.667	30
4	37.0652	0	181.583	30
5	44.5032	0	208.167	30
6	41.9282	0	236.833	30
7	34.417	31.5833	130.25	30
2	29.1131	11	118.583	30
3	19.4508	0	97.25	30
4	31.3615	0	147.25	30
5	23.0267	0	125.75	30
6	23.4649	0	114.333	30
7	19.6958	0	102.75	30
2	28.0965	0	133.917	30
3	28.5344	0	142.583	30
4	29.1025	8.25	143.5	30
5	26.9094	9.33333	131.583	30
6	16.3372	0	57.75	30
7	16.3681	0	69.4167	30
2	61.5334	82.6667	246	30
3	68.5572	143.333	202.667	30
4	53.4636	39.9167	219.667	30
5	44.0739	8.5	239.083	30
6	35.7208	17.25	153.917	30
7	48.0859	24.6667	204.667	30
2	46.707	0	265.917	30
3	43.9367	39.1667	201.917	30
4	35.1001	9.75	174.417	30
5	19.2308	0	92.9167	30
6	2.73672	0	0	30
7	2.68394	0	0	30
2	45.704	0	260.333	30
3	53.7887	53.9167	202.75	30
4	58.0764	25.1667	192	30
5	64.008	95	212	30
6	40.4241	54.0833	114.417	30
7	43.2208	41.8333	134.667	30
2	44.3852	0	207.583	30
3	51.1639	32.1667	208.5	30
4	62.6758	67.75	238.833	30
5	46.6321	51.1667	201.167	30
6	56.9147	92.4167	209.583	30
7	44.2163	27.9167	185.667	30
2	36.2033	25.5	243.417	30
3	39.0941	16.9167	251.167	30
4	39.1856	20.0833	263.583	30
5	32.378	11.25	201.833	30
6	33.4322	8.41667	192.583	30
7	23.8933	0	128.167	30
2	39.4532	0	200.833	30
3	43.201	0	192.25	30
4	45.6153	16.4167	213	30
5	51.8863	8.25	205.667	30
6	29.9204	0	161.75	30
7	30.122	0	214	30
2	25.2438	0	153.333	30
3	26.5727	40.9167	132.667	30
4	35.8287	0	165.75	30
5	40.6224	8.66667	163.5	30
6	25.0937	11.25	147.833	30
7	35.3661	0	135.417	30
2	25.2786	8.08333	141.167	30
3	22.0417	0	120.083	30
4	29.7108	9.75	151.25	30
5	29.7412	8.91667	157.667	30
6	27.3472	0	169.5	30
7	27.4827	0	166.083	30
2	42.0991	19.4167	202.833	30
3	39.5659	0	243.917	30
4	43.0043	0	242.583	30
5	39.0097	13.1667	254.083	30
6	41.9267	8.16667	212.583	30
7	31.7325	0	171.5	30
2	42.2666	21.5833	223.083	30
3	35.3667	14.25	219.583	30
4	34.573	24.1667	204.833	30
5	41.8253	26.6667	220.25	30
6	40.4218	17.9167	250.5	30
7	34.3297	0	241.25	30
2	28.7834	0	116	30
3	56.483	35.1667	208.667	30
4	37.4663	29.4167	135.75	30
5	24.3815	32.5833	104.083	30
6	31.9309	39.5	103.5	30
7	20.0031	22.4167	58.5833	30
2	65.0898	130.917	233.083	30
3	48.9817	101.667	164.583	30
4	67.4044	87.5833	184.417	30
5	71.9006	107.25	227.833	30
6	43.1522	9.66667	154.083	30
7	51.8002	81.5833	126.083	30
2	36.4079	0	169.333	30
3	37.5494	0	163.75	30
4	35.891	23.4167	161.083	30
5	33.1437	18.5	135.167	30
6	36.7337	16.8333	145.5	30
7	39.7781	0	207.75	30
2	39.3551	61.9167	193.833	30
3	51.903	40.75	283.833	30
4	36.726	37.0833	211.75	30
5	62.7794	70.5	307.583	30
6	59.263	10.8333	440	30
7	42.1598	17.25	326	30
2	55.3214	95.3333	173.75	30
3	49.9804	65.5833	196.25	30
4	38.8809	58.75	160.917	30
5	40.4346	32.6667	173.5	30
6	37.9853	28.1667	171.417	30
7	39.1636	8.58333	180	30
2	54.3791	155.5	223.917	30
3	72.2514	214	293.917	30
4	67.6791	138.5	309.5	30
5	61.3275	129.167	218.083	30
6	89.7411	452.917	394.583	30
7	42.0685	0	214	30
2	43.4888	60.25	182.5	30
3	45.6414	44.25	219.25	30
4	40.9689	38.9167	199.167	30
5	42.5789	74.25	198.333	30
6	40.6997	155.833	673.833	30
7	39.0228	45.8333	252	30
2	42.9651	18.9167	172.083	30
3	44.1124	0	178.833	30
4	39.2547	0	168.25	30
5	45.8892	0	190.667	30
6	40.4997	21.25	174.75	30
7	18.8328	0	88.1667	30
2	56.8511	20.3333	157.917	30
3	57.8785	48	182.667	30
4	52.1369	34.3333	161.667	30
5	57.9935	59.75	156.25	30
6	38.3473	21.5833	136	30
7	29.6083	0	123	30
2	16.1488	0	103.333	30
3	21.5302	8.41667	96.4167	30
4	23.0914	0	154.667	30
5	29.401	8.5	176.083	30
6	23.898	18.25	140.5	30
7	25.7825	10.4167	134.917	30
2	36.9885	8.66667	174.167	30
3	41.9013	0	235.667	30
4	35.7403	0	195.917	30
5	44.5998	45	212.167	30
6	50.5669	27.25	270.25	30
7	34.6472	38.0833	157.667	30
2	72.0785	27.4167	268	30
3	65.6951	120.833	123.417	30
4	59.4066	28.5833	239	30
5	52.6498	81.5833	138.75	30
6	38.6723	30.5833	172.75	30
7	37.697	0	167.5	30
2	39.3824	25.0833	152	30
3	37.2651	0	180.75	30
4	65.1801	48.9167	184	30
5	40.5474	17.3333	175.167	30
6	71.6232	84.3333	156.333	30
7	25.5464	0	106.583	30
2	26.9344	0	153.917	30
3	29.871	0	181.167	30
4	27.7776	0	438.833	30
5	19.7373	0	84.6667	30
6	26.5198	0	123.5	30
7	31.0093	0	164.75	30
2	42.571	36.9167	199.083	30
3	38.0669	25.4167	167.75	30
4	41.1744	8.25	215.333	30
5	59.7526	66.25	208.167	30
6	53.2109	15.6667	250.75	30
7	66.9784	96.1667	215.167	30
2	25.8107	0	159	30
3	31.7763	0	201.083	30
4	29.1835	18.0833	154.667	30
5	34.8563	17.3333	160.083	30
6	27.444	0	144.167	30
7	29.4616	0	173.333	30
2	28.8183	26.1667	116.75	30
3	34.1423	22	161.583	30
4	28.7607	0	157.25	30
5	24.2202	0	110.917	30
6	18.5393	0	76.1667	30
7	35.4829	37.9167	96.4167	30
2	48.187	102.167	186.667	30
3	47.8162	108.083	165.833	30
4	49.4032	40.8333	215.917	30
5	53.8545	71.75	226.833	30
6	71.3785	84.5833	245.333	30
7	48.2803	77.1667	185.833	30
2	19.3667	12.3333	67.6667	30
3	20.6938	8.91667	68.8333	30
4	23.2995	11.4167	85.9167	30
5	21.5232	0	93.0833	30
6	24.0859	0	89	30
7	19.514	0	63.75	30
2	34.5588	30.1667	177.417	30
3	36.0628	0	181.083	30
4	31.1772	0	189.083	30
5	31.6965	18.5833	167.583	30
6	40.7865	0	237	30
7	27.953	0	150.917	30
2	63.3909	36.4167	211.167	30
3	68.871	39.0833	268.833	30
4	68.6517	55.25	264.083	30
5	98.1496	92.3333	297.583	30
6	54.9641	24.25	192.75	30
7	29.7855	0	150.917	30
2	38.3885	19	219.333	30
3	31.6119	10.1667	184.167	30
4	18.493	0	98	30
5	33.335	0	202.917	30
6	33.5016	13.8333	175.333	30
7	23.1069	0	125.75	30
2	32.1098	0	200.333	30
3	30.4483	0	191	30
4	31.5406	8.5	195.333	30
5	29.3821	0	215.417	30
6	31.9168	0	204.25	30
7	23.7691	0	144.167	30
2	37.8378	44.75	194.667	30
3	30.3574	17.75	170.417	30
4	38.7778	84.4167	202.333	30
5	35.6123	26.0833	205.583	30
6	38.2	18.3333	226.25	30
7	31.6346	0	199.917	30
2	26.8051	0	115.083	30
3	30.928	34.1667	143.333	30
4	19.0792	0	99.25	30
5	32.5724	39.4167	128.833	30
6	14.2373	0	69.3333	30
7	20.0619	0	106.75	30
2	21.5886	0	93.5833	30
3	27.1485	35.75	113.833	30
4	14.7053	0	45.6667	30
5	19.6719	0	86.4167	30
6	31.0827	0	169.167	30
7	11.9411	0	52.25	30
2	33.5412	0	175.833	30
3	28.7983	0	178.583	30
4	49.0138	0	264.833	30
5	33.6187	0	185.833	30
6	43.1265	8.16667	213.917	30
7	35.9199	8.33333	168.25	30
2	22.9825	0	141.417	30
3	22.4207	0	133.417	30
4	23.7419	18.1667	130.083	30
5	27.7726	0	185.75	30
6	25.9292	27.3333	136.333	30
7	24.9004	13.6667	130.833	30
2	33.3412	0	161.75	30
3	35.9091	0	174.667	30
4	43.6465	0	209.5	30
5	46.051	10.4167	201.75	30
6	35.8556	0	215.167	30
7	25.0583	0	146.583	30
2	37.2413	0	181.917	30
3	46.5896	16.4167	216.667	30
4	36.5486	0	203.75	30
5	43.5646	53.5	168.833	30
6	44.6598	32.4167	195.167	30
7	47.7899	55.25	197.917	30
2	34.1336	18.1667	157	30
3	19.7986	0	108	30
4	28.7592	0	165.333	30
5	41.1468	0	204.75	30
6	26.8993	0	119.75	30
7	36.5313	20.0833	171.833	30
2	27.6869	0	117.25	30
3	29.0417	0	133.25	30
4	34.9528	0	143.333	30
5	36.9403	0	126.5	30
6	39.5445	0	173.667	30
7	23.8383	0	117.583	30
2	36.8597	14.1667	173.917	30
3	32.6251	0	183.917	30
4	28.8279	10.4167	146.333	30
5	41.7194	8.83333	201.833	30
6	42.8765	24.4167	196.5	30
7	36.3279	21.0833	218.5	30
2	33.5654	0	192.083	30
3	31.2787	0	211.75	30
4	38.5851	0	239.417	30
5	40.3219	0	196.75	30
6	23.1311	0	127.083	30
7	29.1251	9	145.583	30
2	29.6067	0	175.167	30
3	33.5256	0	188.75	30
4	41.6684	0	202.25	30
5	36.4084	0	212.25	30
6	39.4547	0	220.917	30
7	26.4043	0	136.083	30
2	37.5017	0	205.833	30
3	35.7005	0	196	30
4	31.2728	0	179.167	30
5	36.4952	113.167	100.333	30
6	43.5729	69.1667	144.167	30
7	44.5442	0	221.417	30
2	40.1762	0	183.917	30
3	38.0676	0	208.25	30
4	21.599	0	123.5	30
5	14.3686	0	70.8333	30
6	14.6266	0	70.5833	30
7	25.0496	0	126.75	30
2	27.9752	0	127	30
3	28.3581	0	140.167	30
4	31.83	10.5	150.667	30
5	31.1941	0	158.083	30
6	40.4873	0	214.917	30
7	30.153	10.1667	153.333	30
2	44.1461	58.3333	171.5	30
3	40.2541	17.0833	165.5	30
4	39.5829	9.58333	210.667	30
5	41.18	0	213.25	30
6	30.4374	8.58333	140.833	30
7	49.1756	0	249	30
2	22.9617	0	128.25	30
3	37.1765	37.3333	184.25	30
4	25.66	0	150.75	30
5	35.4048	35.5833	202.833	30
6	30.8467	10.1667	220.25	30
7	31.7306	11.5833	212.167	30
2	25.7339	0	119.917	30
3	44.7482	31.25	186.5	30
4	33.9755	9.08333	162.667	30
5	30.7184	8.33333	118.75	30
6	37.195	25.4167	170.083	30
7	32.1522	9.75	165.833	30
2	37.5936	70.0833	131.667	30
3	39.1154	33.1667	173	30
4	46.2957	18.5833	190.583	30
5	42.7788	77.4167	165.5	30
6	41.2395	18	211.25	30
7	35.0403	69.3333	120.5	30
2	13.1153	0	47.8333	30
3	20.3486	9.5	70.0833	30
4	26.0139	8.25	111.667	30
5	54.6951	76.9167	165.083	30
6	82.3375	70.3333	229.667	30
7	61.6704	37.25	194.25	30
2	21.514	0	163.083	30
3	19.5469	0	121.917	30
4	30.5801	0	245.5	30
5	13.8004	0	91.3333	30
6	23.0168	0	161.833	30
7	22.5049	0	159.75	30
2	36.4684	0	173.667	30
3	54.0811	27.25	214.333	30
4	45.8145	38.75	179.333	30
5	47.5119	57	210.917	30
6	51.7301	25	231.667	30
7	58.0361	50.9167	235.667	30
2	43.3892	10.6667	190.917	30
3	38.9512	9.08333	186.5	30
4	53.25	0	287	30
5	56.5691	17	239.417	30
6	31.8501	0	209.167	30
7	50.0274	9.16667	214.417	30
2	37.3035	10.4167	171.583	30
3	31.7985	23.75	162.833	30
4	36.1639	24.3333	191.083	30
5	34.5661	24.4167	183	30
6	33.4969	8.5	158.667	30
7	28.3144	27.8333	145.917	30
2	54.7516	26.3333	296.583	30
3	51.8078	40.6667	283.917	30
4	38.2514	0	253.5	30
5	45.5888	22.9167	275.917	30
6	33.1644	0	208.75	30
7	31.5249	19	158.083	30
2	19.4088	14.5	94.4167	30
3	13.6916	0	70.5	30
4	34.0644	0	202.083	30
5	25.4118	0	135	30
6	17.2413	0	104.917	30
7	31.2788	37.5	139.5	30
2	70.5767	46.9167	199.333	30
3	69.0576	97.4167	219.917	30
4	52.0792	72.5	206.833	30
5	49.3101	39.5	224.917	30
6	53.8385	16.6667	214	30
7	27.9061	32.3333	105.917	30
2	28.6076	0	149.167	30
3	29.0924	0	143.167	30
4	30.5145	19.3333	141.083	30
5	30.8527	9	146.667	30
6	29.4379	31	126.417	30
7	23.1859	37.3333	91.3333	30
2	23.1978	0	134.917	30
3	46.715	97.8333	187.75	30
4	52.6949	65.5	228	30
5	46.773	26.1667	251.5	30
6	44.7962	0	269.667	30
7	29.7632	0	169.75	30
2	15.194	0	64.1667	30
3	29.4558	0	156.417	30
4	35.51	0	205.25	30
5	27.6786	0	129.75	30
6	29.9833	19	134	30
7	25.885	0	107.833	30
2	16.6379	14.5	80	30
3	20.2077	15.4167	108.417	30
4	24.4372	8.33333	154.667	30
5	21.5664	23.6667	107.25	30
6	30.856	0	205.833	30
7	24.0813	0	157.667	30
2	41.8445	18.4167	202	30
3	43.6679	0	198.333	30
4	49.1265	0	240.833	30
5	47.9487	0	247.75	30
6	51.9098	10.6667	232.75	30
7	50.0429	22.5	180.917	30
2	60.7276	49.6667	175.5	30
3	72.4227	106.75	203.75	30
4	69.7913	110.833	217.333	30
5	40.6282	14.0833	159.333	30
6	68.3419	56.6667	233.667	30
7	38.0532	16.5833	225.917	30
2	17.6083	0	97.0833	30
3	29.7553	26.8333	104.75	30
4	29.4056	0	167.583	30
5	23.0762	0	135.833	30
6	22.0976	0	114.833	30
7	22.8758	0	138.333	30
2	46.8676	0	223.25	30
3	36.2998	52.25	156.083	30
4	38.8585	20.5833	174	30
5	28.8599	8.58333	144.417	30
6	44.1863	51.1667	169.667	30
7	36.2451	27.5	145	30
2	31.9976	35.5	107.167	30
3	19.7621	0	81.5833	30
4	18.8662	0	97.0833	30
5	36.3559	43.75	95.5833	30
6	20.2814	0	91.9167	30
7	22.5574	0	109.75	30
2	27.379	8.66667	167.083	30
3	29.3003	0	178.25	30
4	27.1518	8.5	149.833	30
5	28.2111	0	151.75	30
6	28.9451	8.91667	138.417	30
7	12.5695	0	64.5833	30
2	28.8097	53.3333	93.5833	30
3	52.4882	60.0833	167.75	30
4	51.3357	49	156.583	30
5	54.4942	70.25	217.917	30
6	44.2766	27.1667	177.167	30
7	41.9513	17.6667	168.667	30
2	25.5803	0	166.083	30
3	30.687	0	159.333	30
4	34.9145	0	208.417	30
5	29.2215	65.9167	139.833	30
6	25.8917	0	187.333	30
7	23.0434	0	160.333	30
2	31.8436	8.08333	130.5	30
3	54.2435	79.5	220.583	30
4	33.7813	0	172.25	30
5	46.7898	54.1667	190.917	30
6	23.7752	0	110.667	30
7	19.2508	9.25	95.4167	30
2	39.4453	49.1667	214	30
3	21.4034	0	164.333	30
4	46.834	46.5	230.333	30
5	58.4207	101.333	206.917	30
6	33.8628	17.4167	227.25	30
7	19.8017	0	139.25	30
2	27.6541	16.25	131.333	30
3	25.8824	8.16667	134.917	30
4	34.4148	81.0833	124.667	30
5	52.8194	45.3333	175.75	30
6	26.4539	0	140.417	30
7	23.5878	0	138.667	30
2	68.921	101.583	217.583	30
3	69.4938	93	230.083	30
4	76.4925	66.1667	224	30
5	82.1544	93.4167	246.083	30
6	79.1086	131.5	278.917	30
7	44.1119	28	138.417	30
2	8.48785	0	23	30
3	8.41716	0	21.9167	30
4	7.04913	0	27.4167	30
5	9.46317	0	31.5	30
6	7.34681	0	30.9167	30
7	8.83316	0	34.9167	30
2	36.028	19.6667	131.083	30
3	46.6609	53.5833	148.333	30
4	41.6794	0	207.667	30
5	54.8618	49.75	220.667	30
6	43.5173	0	259.583	30
7	29.4089	0	115.833	30
2	41.0173	0	177.75	30
3	31.8369	0	170.917	30
4	48.5021	0	223.5	30
5	36.2839	58.8333	182.833	30
6	37.0259	0	191	30
7	44.0976	15.1667	248.75	30
2	21.8444	31.4167	111.333	30
3	30.4779	25.75	178.25	30
4	21.7888	0	134.833	30
5	33.4036	0	165.5	30
6	29.9128	0	202.583	30
7	29.3258	0	175.417	30
2	37.403	65.6667	141.75	30
3	39.5542	25.75	219.75	30
4	37.3785	34.25	141.083	30
5	66.7176	51.3333	286.833	30
6	34.5245	9.66667	165.333	30
7	47.174	0	243.417	30
2	47.863	18.6667	202.417	30
3	29.1468	32.6667	135	30
4	32.7087	13.8333	137.417	30
5	35.3386	22.5	160.167	30
6	36.9485	28.3333	144.583	30
7	24.8185	0	109.5	30
2	28.7439	8.16667	142.75	30
3	32.8011	0	156.583	30
4	39.5869	0	219.25	30
5	36.5885	8.25	182.667	30
6	26.4071	16.25	124.667	30
7	22.8409	0	130	30
2	46.2746	9.66667	279	30
3	58.7876	16.5833	282.5	30
4	55.4254	19.4167	281.417	30
5	49.1043	0	259.5	30
6	55.2602	24.3333	274.333	30
7	43.748	0	247.417	30
2	54.3615	20.3333	214.333	30
3	60.3153	62.75	224.417	30
4	66.641	111.75	202.333	30
5	63.9487	58.4167	241.667	30
6	48.5771	55.5	235.25	30
7	25.157	0	127.917	30
2	27.2632	0	126.667	30
3	46.87	61.8333	151.5	30
4	39.7743	0	164.25	30
5	42.7298	0	168.333	30
6	31.2605	0	145.333	30
7	23.8929	0	107.25	30
2	46.4536	0	251.5	30
3	26.6775	18.3333	119.167	30
4	66.6229	50	295.5	30
5	64.7647	75.5833	277.667	30
6	63.807	43.3333	300.167	30
7	18.6493	0	83.1667	30
2	64.137	40	429.667	30
3	46.5482	38.5	257.583	30
4	55.483	20.4167	298.417	30
5	70.9752	67.3333	398.583	30
6	41.2036	0	217.75	30
7	17.0908	0	104.5	30
2	38.9069	12.4167	249.333	30
3	36.2158	0	270.25	30
4	38.7533	0	221.25	30
5	30.9539	0	206.167	30
6	34.4062	0	221.083	30
7	34.9311	0	220.75	30
2	28.2052	10	193.417	30
3	23.8148	0	164.583	30
4	28.3187	0	195	30
5	23.0938	14.1667	138.5	30
6	35.4159	10.5	253	30
7	16.9565	17.4167	96.6667	30
2	30.4253	0	171.333	30
3	37.7791	0	180.333	30
4	49.0127	12.6667	213.667	30
5	28.8999	9.41667	139.75	30
6	42.6179	0	181.083	30
7	28.705	0	137.667	30
2	26.6294	42.5833	101	30
3	29.1133	29.8333	127.333	30
4	31.0949	39.1667	133.833	30
5	19.5253	0	88.6667	30
6	21.9345	0	142.917	30
7	28.8704	49.6667	103.917	30
2	34.3464	0	205.833	30
3	31.201	0	178.333	30
4	39.5692	0	249	30
5	28.7252	0	163.583	30
6	29.1808	0	183.333	30
7	29.9037	0	180.25	30
2	38.5668	69.3333	120.167	30
3	52.3362	120.083	183.167	30
4	65.3528	119.083	240.583	30
5	49.6336	97.75	115.75	30
6	105.098	173.5	149.5	30
7	78.2332	175.667	111.417	30
2	47.9603	0	223.5	30
3	49.8141	18.5833	267	30
4	47.4612	29.3333	241.167	30
5	55.7871	16.9167	273.333	30
6	57.6181	75.25	221.25	30
7	41.3136	8.66667	197	30
2	16.3025	0	72.8333	30
3	25.158	0	135	30
4	33.5318	0	171.667	30
5	39.4203	0	170.583	30
6	41.2922	0	172.167	30
7	26.5231	0	104.75	30
2	65.4579	44.4167	213.083	30
3	69.5798	57.0833	248.167	30
4	65.0413	91.9167	225	30
5	66.2771	127.5	165.75	30
6	49.9318	8.83333	166	30
7	32.015	0	134.833	30
2	58.7235	75.5833	141.917	30
3	58.5797	51.3333	173.167	30
4	57.4267	40.1667	164.833	30
5	46.8793	16.9167	129.167	30
6	68.482	140.917	106.5	30
7	37.6616	39.9167	98	30
2	42.5228	74.25	169.667	30
3	44.3886	41	195.583	30
4	39.114	51.3333	176.583	30
5	53.5042	88.1667	181.667	30
6	34.0697	0	206.5	30
7	31.76	8.41667	174.667	30
2	29.5767	0	163.583	30
3	27.4825	0	124	30
4	34.0849	0	194.917	30
5	36.0473	8.58333	149.667	30
6	45.4184	20.75	203.667	30
7	24.3789	0	118.667	30
2	34.5692	9	204.833	30
3	43.0477	72.5833	195.917	30
4	34.6101	33.25	198.333	30
5	29.2567	0	193.167	30
6	45.0488	43.8333	159.75	30
7	35.1846	43.8333	125.417	30
2	48.9611	11.5	187.167	30
3	52.2104	23.25	226.417	30
4	49.0527	39.75	244.75	30
5	52.9059	20	233.167	30
6	52.6804	11.0833	264.833	30
7	54.3982	0	318.5	30
2	27.9242	10.6667	144.917	30
3	23.1441	0	119	30
4	35.2245	0	192.417	30
5	20.8035	0	105.917	30
6	29.3695	20.25	138.833	30
7	33.1808	0	184.5	30
2	36.8777	38.25	140.667	30
3	39.3661	58.3333	130.083	30
4	33.05	28.9167	165.417	30
5	21.7633	0	120.667	30
6	25.9606	28	112.75	30
7	22.6418	24.1667	77.0833	30
2	25.1882	0	147.167	30
3	33.8565	0	183.917	30
4	38.9364	12.4167	155.833	30
5	32.5931	0	188.583	30
6	82.6082	101.167	207.75	30
7	36.6769	8.75	171.667	30
2	29.0541	0	163.333	30
3	28.0154	0	174.333	30
4	24.1238	17.5833	136.5	30
5	30.9636	0	168.5	30
6	34.1898	0	211.25	30
7	25.3837	0	161.083	30
2	39.293	39.8333	178.583	30
3	40.2886	17.6667	198.25	30
4	45.3001	22	227.333	30
5	46.434	54.3333	200.167	30
6	45.4713	21	197.833	30
7	26.7958	18.1667	132.917	30
2	26.0353	40.9167	104.583	30
3	26.5874	32.5	90.75	30
4	26.2828	8.16667	148.083	30
5	35.2456	49.9167	146.667	30
6	32.3319	23.6667	165.167	30
7	28.7084	26.8333	153.083	30
2	25.2277	0	199.667	30
3	26.9818	0	174.917	30
4	16.9513	0	108.25	30
5	23.1605	9.08333	126.083	30
6	22.1613	0	120.917	30
7	25.4833	0	162.917	30
2	48.2556	60.0833	170.5	30
3	37.8595	0	196.75	30
4	34.2829	0	176.25	30
5	36.8156	8.08333	169.75	30
6	31.921	0	177.25	30
7	38.8968	0	178.75	30
2	20.8698	8.91667	89.75	30
3	24.8403	0	132.917	30
4	29.2471	0	163.75	30
5	28.6109	0	162.083	30
6	59.5899	90.25	125.583	30
7	28.7894	18.4167	86.5	30
2	25.6379	0	183.833	30
3	23.7674	15.4167	149.583	30
4	26.7531	0	201.167	30
5	32.8178	8.25	199.417	30
6	22.1145	0	146.833	30
7	19.5482	0	109.833	30
2	34.0573	8.58333	180.917	30
3	41.6838	35	186.833	30
4	38.4782	28.5833	174.167	30
5	38.6488	23	197.667	30
6	35.2763	0	228.833	30
7	28.2605	0	156.833	30
2	46.691	31.0833	185	30
3	40.2388	9.75	220	30
4	33.2806	20.25	174.667	30
5	44.6931	87.75	140.75	30
6	51.1837	12.3333	285.917	30
7	48.6945	0	319	30
2	29.2025	0	167.417	30
3	27.9484	0	171.25	30
4	43.6191	34.3333	161.75	30
5	30.8318	0	189.917	30
6	24.2935	0	161.75	30
7	31.1826	0	178.25	30
2	34.7649	0	231.083	30
3	40.2541	0	270.833	30
4	37.2112	0	257	30
5	37.3187	0	226.5	30
6	33.3115	0	208.333	30
7	36.8597	9.58333	145.667	30
2	38.6462	9.25	209.583	30
3	25.5577	0	137.833	30
4	35.863	17.75	152.167	30
5	35.794	10.8333	177.833	30
6	33.0838	0	182.5	30
7	37.1042	9.5	188.083	30
2	43.4274	10.5833	207.917	30
3	44.858	14.6667	212.917	30
4	35.756	0	205.167	30
5	38.4951	30.25	189.833	30
6	41.0937	34.0833	207.667	30
7	41.1457	0	236.583	30
2	32.5908	0	189.583	30
3	31.484	0	192.667	30
4	33.1928	0	159.417	30
5	39.5671	8.66667	208.167	30
6	34.097	12.5833	180.167	30
7	39.6686	0	201.5	30
2	51.0569	8.58333	258	30
3	49.4741	47.5	204.167	30
4	43.7027	30.75	211.25	30
5	50.3046	56.6667	211.083	30
6	41.9367	21.1667	231.417	30
7	28.3982	0	155.5	30
2	11.8135	0	61.6667	30
3	23.6563	46.3333	103.083	30
4	13.3062	0	81.5	30
5	28.3236	8.66667	180.833	30
6	24.233	0	145	30
7	20.0777	0	120.833	30
2	24.0581	0	132.083	30
3	29.1262	0	156.417	30
4	36.0227	34	187.083	30
5	33.9436	11.3333	179.333	30
6	30.5123	0	188.083	30
7	32.4524	10.3333	194.5	30
2	30.9619	0	162.75	30
3	33.1204	23.4167	153.75	30
4	38.1448	0	201.917	30
5	34.006	0	156.25	30
6	35.709	19.1667	180.417	30
7	31.5263	0	175	30
2	13.5134	0	63.1667	30
3	13.196	0	68.5833	30
4	24.2665	0	140.333	30
5	37.794	25.9167	236.833	30
6	35.1487	48.9167	164.333	30
7	17.1269	0	94.25	30
2	47.132	97.75	120.25	30
3	62.2197	116.167	198.75	30
4	44.8996	34.4167	218.917	30
5	32.2354	32.1667	138.583	30
6	65.9984	67.75	232.917	30
7	20.8826	0	78.0833	30
2	24.686	0	171.167	30
3	30.1521	0	187.667	30
4	26.8912	0	197.083	30
5	29.3111	0	198.167	30
6	30.0481	0	216.167	30
7	24.4299	0	164.75	30
2	43.9237	18.75	206.75	30
3	58.1665	77.9167	163.167	30
4	45.8237	28.0833	168	30
5	48.2899	33.6667	160.167	30
6	54.1596	17.25	227.25	30
7	43.3121	8.58333	250.583	30
2	52.2566	16.75	238.833	30
3	52.8384	25	248.667	30
4	57.6226	41.4167	251.667	30
5	54.3097	16.5833	274.667	30
6	60.5055	40.25	280.833	30
7	35.955	21.5	164.75	30
2	82.8455	139.667	231.25	30
3	68.1299	96.8333	155.25	30
4	73.6629	185.75	176.583	30
5	41.846	0	223.833	30
6	74.5273	129.417	180.5	30
7	70.6317	92	173.833	30
2	30.1167	38.25	101.167	30
3	54.0049	116.667	85.25	30
4	28.6513	50.6667	87.1667	30
5	59.3427	96	91.0833	30
6	22.9606	23.9167	92.75	30
7	17.2511	8.33333	36.0833	30
2	23.1944	0	170.5	30
3	15.2664	0	71.0833	30
4	20.0781	0	132.417	30
5	14.6921	0	62.3333	30
6	24.5026	0	183.083	30
7	13.1323	0	59.8333	30
2	29.6722	15.5833	148.333	30
3	41.7748	8.5	196.083	30
4	35.2212	0	161.333	30
5	31.0282	9	151.583	30
6	26.1523	8.08333	175.917	30
7	40.1828	63.0833	124.75	30
2	19.313	23.25	86.6667	30
3	26.3722	54.5	101.5	30
4	24.2091	69.25	86.3333	30
5	24.8097	76	96.4167	30
6	24.3731	49.4167	94.3333	30
7	27.3397	96.9167	94	30
2	22.9075	0	130.417	30
3	27.7163	0	156.5	30
4	22.7179	0	152.917	30
5	21.2477	8.58333	100.25	30
6	30.8786	0	190.167	30
7	24.4753	0	122.417	30
2	32.8729	16.5	149.167	30
3	33.2126	0	134.167	30
4	28.4241	8.75	149	30
5	30.5086	17.1667	166.417	30
6	35.2622	27.6667	178	30
7	22.1844	0	114.75	30
2	30.2414	0	158.167	30
3	34.2773	0	193	30
4	35.3999	28.3333	138.667	30
5	36.1361	8.41667	164.833	30
6	21.8595	0	97.9167	30
7	34.0941	72.9167	111.833	30
2	32.3391	0	143.583	30
3	29.8656	0	126.333	30
4	24.9213	0	111.75	30
5	33.952	0	166.417	30
6	39.61	15.6667	159.083	30
7	25.783	0	129	30
2	33.3597	33.5833	170.917	30
3	43.5747	43.5833	188.75	30
4	33.549	35.4167	157.25	30
5	32.3116	32.3333	138.5	30
6	42.6326	0	199.583	30
7	31.6163	0	165.583	30
2	33.9862	41.6667	112.5	30
3	28.9785	38.3333	86.0833	30
4	26.7303	27.9167	97.8333	30
5	28.2453	0	114.083	30
6	29.0321	0	131.083	30
7	11.8159	0	52.4167	30
2	40.3423	15.5	246.833	30
3	42.3013	45.75	242	30
4	35.1964	10.6667	232.083	30
5	53.8566	25.25	239.417	30
6	42.7596	48.9167	237.917	30
7	29.7966	0	184.583	30
2	31.8061	0	205.75	30
3	31.9527	0	159.167	30
4	30.6532	0	155.75	30
5	37.7136	0	200.833	30
6	32.461	0	178.917	30
7	25.647	0	115.25	30
2	28.5443	0	118.417	30
3	36.563	0	148	30
4	32.724	0	148.333	30
5	34.4867	0	149.917	30
6	43.9871	15.9167	182	30
7	38.3653	26.8333	137.833	30
2	50.4789	22.6667	158.417	30
3	79.9881	132.167	166.75	30
4	23.6693	0	77.75	30
5	22.0777	0	67.3333	30
6	61.4189	181.417	848.833	30
7	46.7737	20.6667	317.25	30
2	48.1278	185.333	103	30
3	28.8101	90.3333	79.8333	30
4	31.7305	55.6667	113.167	30
5	40.3784	125.833	118.167	30
6	27.1998	54.9167	107.417	30
7	35.1434	37.9167	148.583	30
2	47.4098	33.6667	177.167	30
3	44.0016	33.6667	201.417	30
4	22.2978	0	121.833	30
5	32.4557	9.5	179	30
6	20.3479	0	103.25	30
7	21.0487	0	107.417	30
2	26.4255	0	166	30
3	31.6471	9.16667	188.75	30
4	29.0858	0	178.417	30
5	30.18	0	193.417	30
6	31.6923	0	203	30
7	27.6162	0	171.333	30
2	71.0116	191.583	172.667	30
3	55.0714	92.6667	162.167	30
4	58.4533	137.5	147.667	30
5	66.7181	166.25	162.25	30
6	21.5478	0	116.5	30
7	47.4876	72.8333	134.917	30
2	51.2202	61.5833	126.833	30
3	51.8319	24.0833	194.083	30
4	56.372	107.25	89.0833	30
5	53.1068	29.1667	131.25	30
6	59.389	32.6667	174.417	30
7	19.6603	0	47.9167	30
2	38.7743	0	230.333	30
3	44.4089	12.6667	239.833	30
4	46.353	8.66667	266.667	30
5	33.6384	8.08333	177.75	30
6	42.8047	0	271.5	30
7	27.1951	0	142.333	30
2	36.8961	0	231	30
3	45.1683	8.83333	210.917	30
4	46.4609	0	232.667	30
5	43.4887	19	215.583	30
6	51.5446	0	289.917	30
7	46.471	0	280.833	30
2	31.6015	10.1667	119.833	30
3	39.1766	56.5833	117.5	30
4	33.2561	65.25	113	30
5	58.4738	107.5	120.667	30
6	29.5326	25.4167	101.333	30
7	27.8246	25.4167	130.167	30
2	18.9232	0	100.667	30
3	35.0513	10.4167	172.667	30
4	17.1426	0	99.75	30
5	20.7343	0	130.417	30
6	10.8782	0	57.6667	30
7	18.3671	0	104.833	30
2	65.2557	75.8333	231.333	30
3	36.4213	0	224.917	30
4	42.1382	0	266	30
5	38.9069	11.75	199.75	30
6	59.8536	69.8333	210	30
7	28.9817	0	203.75	30
2	25.6848	0	136.333	30
3	33.4057	20.75	181.667	30
4	32.3448	0	197.75	30
5	34.4081	0	208.583	30
6	34.0815	0	190.5	30
7	30.9194	8.5	200.333	30
2	28.9479	0	199.25	30
3	30.47	8.91667	175.917	30
4	39.0433	18.8333	178.583	30
5	34.3635	0	196.25	30
6	44.2886	30.25	243.583	30
7	34.8001	0	223.167	30
2	19.6547	9.16667	90.9167	30
3	26.0744	13.3333	115.333	30
4	22.9401	12.5833	103	30
5	19.6504	18.75	86.5	30
6	17.0789	0	68.5833	30
7	18.2637	0	90.25	30
2	34.8012	0	220.25	30
3	49.7235	8.83333	243.667	30
4	33.1355	8.5	164.667	30
5	37.9898	0	208.417	30
6	38.7553	9.66667	217	30
7	26.4614	0	153.417	30
2	16.2783	0	102.833	30
3	15.6002	0	91.4167	30
4	14.4503	0	74.75	30
5	15.0358	0	86.1667	30
6	19.231	0	91.1667	30
7	17.162	8.08333	87.0833	30
2	27.8071	103.25	109.167	30
3	29.6832	84.25	105	30
4	29.0251	73.1667	165.833	30
5	34.0211	109.333	130.917	30
6	22.3869	73.0833	70.1667	30
7	20.5817	0	105.083	30
2	32.1831	20.8333	183.667	30
3	31.1435	17.4167	176.083	30
4	31.2096	15.9167	191	30
5	23.6638	0	150.667	30
6	23.8872	27.6667	119	30
7	23.3302	13	100	30
2	18.6973	0	103.083	30
3	23.5444	0	162.333	30
4	18.3973	0	125.583	30
5	18.1212	0	113.25	30
6	24.4837	8.08333	155.417	30
7	11.8873	0	90.5833	30
2	38.6651	16.5833	145.333	30
3	40.0444	19.0833	130.417	30
4	48.4377	17.6667	146.583	30
5	37.7317	32	128	30
6	46.7506	22	151.083	30
7	49.5208	44.4167	140.5	30
2	25.1962	0	140.083	30
3	26.9986	8.08333	131.917	30
4	34.0682	86.3333	117.833	30
5	31.6122	45	116.167	30
6	22.7791	0	122.417	30
7	25.431	0	141	30
2	35.2122	0	232.25	30
3	42.0621	14.5	230.167	30
4	21.573	0	128.75	30
5	33.1107	0	197.75	30
6	41.9481	0	214.667	30
7	37.655	0	222.25	30
2	29.3355	0	167.333	30
3	37.6485	0	219.083	30
4	34.4603	0	186.417	30
5	33.7954	0	179.333	30
6	37.4962	0	210	30
7	22.5971	0	129.75	30
2	36.9787	0	252.167	30
3	32.9728	0	229.083	30
4	39.1752	0	258.333	30
5	44.9726	0	292.583	30
6	47.3818	36.5	250.167	30
7	32.9535	0	199.417	30
2	22.5735	0	114.917	30
3	36.298	45.3333	172.667	30
4	40.8913	44.4167	244.333	30
5	46.0025	86.75	209	30
6	51.4144	71.4167	246.25	30
7	42.8253	71.3333	225.5	30
2	39.2963	21.5833	239.583	30
3	48.3225	29	233.5	30
4	43.7012	21.5	246.833	30
5	52.8169	50.1667	209.75	30
6	45.6014	13.5	304.833	30
7	28.4717	8.58333	159.583	30
2	19.4101	0	99.6667	30
3	22.0442	0	129	30
4	17.3387	0	110.667	30
5	22.2227	0	157.5	30
6	22.3278	0	114.667	30
7	11.6547	0	54.75	30
2	37.6526	9.58333	210.333	30
3	36.4479	0	170.75	30
4	27.5399	0	140.25	30
5	34.3922	21	151.083	30
6	43.335	0	151.083	30
7	38.5674	30	179.75	30
2	39.1407	11.6667	177.917	30
3	43.6053	43.3333	176.417	30
4	40.5398	48.6667	138.833	30
5	42.1995	23.1667	184.833	30
6	45.3108	66.5	170.75	30
7	36.995	22.25	169.083	30
2	38.7452	9.91667	195.083	30
3	59.871	111.25	196.917	30
4	64.0194	97.0833	202.583	30
5	57.0911	75.5833	193.75	30
6	42.7174	0	222.917	30
7	34.3385	9.91667	165.25	30
2	29.5861	10.4167	179.25	30
3	31.1444	0	183.75	30
4	45.5889	0	300.917	30
5	26.2626	0	164.25	30
6	36.0212	0	233.75	30
7	33.9466	0	221.5	30
2	25.8272	21.0833	149.833	30
3	33.2162	8.91667	195.083	30
4	28.692	12.6667	167.417	30
5	39.6425	0	273.583	30
6	22.2885	25.1667	119.167	30
7	40.4626	8.58333	190.333	30
2	16.5303	11.6667	98	30
3	30.5517	10.25	180.667	30
4	15.7209	0	74.8333	30
5	25.7966	0	174.333	30
6	25.9452	0	151.25	30
7	18.4074	0	92.6667	30
2	28.1012	11.5	134.167	30
3	25.7226	16.8333	115.75	30
4	24.9654	0	116.417	30
5	45.2995	34.9167	205.75	30
6	14.3734	0	76.5833	30
7	13.3212	0	79.6667	30
2	32.8047	56.6667	122.5	30
3	47.7572	55.1667	146.167	30
4	54.0059	64.5833	159.5	30
5	26.632	9.5	113.083	30
6	43.2557	11.9167	192.333	30
7	29.5626	0	164.417	30
2	38.3342	8.58333	206.75	30
3	44.8708	25.6667	208.75	30
4	51.6146	69.6667	201	30
5	43.4144	13.0833	193.5	30
6	49.2571	41.75	202.583	30
7	40.0356	12.8333	196.083	30
2	39.0033	31.8333	193.917	30
3	61.3519	130.333	165.167	30
4	41.6671	79.5	132.417	30
5	51.096	92	144.083	30
6	41.4863	66.0833	161.917	30
7	16.7917	0	81.4167	30
2	25.2332	0	136.917	30
3	23.0904	0	134.5	30
4	25.2392	0	155.667	30
5	26.4767	0	134.917	30
6	19.7915	0	111.5	30
7	24.8235	0	135.167	30
2	32.507	66.6667	116.667	30
3	27.2972	32.8333	112.167	30
4	31.5604	35.5	160.083	30
5	23.5146	21.5	116.167	30
6	18.0489	10.6667	77.1667	30
7	16.8057	13.1667	60.5833	30
2	30.8456	0	184.417	30
3	25.6572	0	163.167	30
4	32.3687	0	194.333	30
5	24.2576	0	136.25	30
6	25.15	0	137.333	30
7	17.6424	0	106.667	30
2	34.0034	8.33333	218.583	30
3	38.9263	0	248.417	30
4	26.082	0	171.333	30
5	42.2616	0	241.5	30
6	30.5675	17.5833	156.25	30
7	19.098	0	79.9167	30
2	34.7303	25.25	216.833	30
3	42.8139	57.5	204.833	30
4	31.9241	42.75	173.417	30
5	32.8387	0	194.333	30
6	27.8985	13.9167	124.5	30
7	30.056	25	189.333	30
2	37.1813	72.4167	211.5	30
3	30.5816	0	208.5	30
4	37.1763	26.25	219.833	30
5	43.1834	16.3333	279.083	30
6	32.4879	71.3333	147.75	30
7	34.9341	66.1667	190.833	30
2	39.4461	0	216.583	30
3	34.1578	0	208.5	30
4	41.1696	0	257.667	30
5	46.8393	8.5	291.583	30
6	44.1132	0	276.75	30
7	27.1603	10.0833	178	30
2	29.3863	17.9167	112.167	30
3	27.9184	29.9167	126.333	30
4	35.8868	36.0833	146.5	30
5	31.7633	23.5	133.333	30
6	25.3548	0	135.25	30
7	24.1713	16.75	107.667	30
2	26.6389	10.6667	168.25	30
3	17.1175	0	119.083	30
4	32.4096	17.6667	185.417	30
5	18.9021	10.1667	108.833	30
6	14.5095	0	86.75	30
7	21.3724	0	157.583	30
2	24.0641	0	122.25	30
3	28.0466	0	142.333	30
4	20.2628	0	85	30
5	28.3264	0	162.917	30
6	30.5106	0	137.583	30
7	23.0322	10.6667	98.75	30
2	33.9745	32.25	127	30
3	43.059	43.1667	179.667	30
4	49.0867	37.8333	212.917	30
5	47.547	29.1667	196.667	30
6	46.4854	34.1667	212.833	30
7	39.4612	15.6667	229.5	30
2	38.7671	8.83333	175.083	30
3	45.5962	29.8333	208.75	30
4	33.7256	0	194.75	30
5	39.2526	0	237.25	30
6	34.7932	18	190.75	30
7	37.9733	0	226.667	30
2	28.6718	65.8333	106.667	30
3	26.3441	34.25	112.5	30
4	20.6168	20.6667	118.5	30
5	31.0703	39.6667	135.917	30
6	23.5245	8.66667	106.833	30
7	7.61301	0	30.9167	30
2	57.9621	21.1667	265.5	30
3	68.1553	35.0833	327.333	30
4	79.3522	151.583	288	30
5	73.3239	35.25	330.417	30
6	60.2013	18.8333	294.25	30
7	21.0078	0	86.5833	30
2	27.6681	23.1667	145.417	30
3	19.5273	0	118	30
4	47.1725	39.8333	156.5	30
5	28.3251	17.75	143.75	30
6	24.1375	26.5	119.917	30
7	29.1863	19.25	127.333	30
2	24.8282	18.4167	104.667	30
3	34.293	0	148.083	30
4	34.3471	13.3333	101.083	30
5	33.5218	0	139.167	30
6	39.361	0	172.083	30
7	44.1312	15.3333	157.583	30
2	25.413	0	150.5	30
3	32.1208	0	200.167	30
4	31.5141	0	226.667	30
5	25.3479	0	150.75	30
6	28.3856	0	166.083	30
7	30.2382	0	164.25	30
2	43.1791	37.75	165	30
3	25.7875	16.8333	129.417	30
4	32.0516	0	150.5	30
5	27.8334	0	107.583	30
6	26.5303	9.08333	128.417	30
7	16.3266	0	56.8333	30
2	27.8467	0	183.833	30
3	26.2844	0	195.417	30
4	30.0922	0	207.833	30
5	30.1639	0	202.75	30
6	29.6731	0	202.083	30
7	26.07	0	191.083	30
2	61.975	27.5	173.5	30
3	66.1114	116.667	133.417	30
4	37.2309	23.0833	115.833	30
5	46.3698	0	174.5	30
6	54.8542	8.33333	221.5	30
7	28.9039	0	99.0833	30
2	14.6906	0	72.75	30
3	24.9421	9.58333	121.167	30
4	15.9247	0	96.75	30
5	16.6556	0	87.25	30
6	20.5228	0	130.167	30
7	33.2101	0	184.5	30
2	27.2012	8.66667	164.917	30
3	26.5064	0	156.5	30
4	34.462	8.66667	185.917	30
5	32.0543	0	179.25	30
6	25.2536	9.16667	116.75	30
7	24.5243	0	128.917	30
2	29.9891	8.41667	180.5	30
3	33.4107	0	236.083	30
4	30.259	26.75	151.5	30
5	39.5129	9.66667	227.167	30
6	23.9299	0	123.333	30
7	33.7372	51.75	132.667	30
2	60.1217	88.5833	159.583	30
3	40.9151	44.25	146.917	30
4	45.3458	9.83333	176.25	30
5	36.8205	65.75	125.583	30
6	53.786	34.5	201.833	30
7	33.7423	29.0833	128.75	30
2	41.7041	0	245.167	30
3	22.2271	15.6667	133.833	30
4	34.076	60.4167	155.75	30
5	25.8571	0	162	30
6	35.1477	19.3333	136.75	30
7	44.676	0	571.167	30
2	23.978	61.1667	82	30
3	18.2445	0	115.833	30
4	21.3948	17.75	116.25	30
5	20.1395	0	119.083	30
6	20.573	0	103.25	30
7	10.6254	13	29.8333	30
2	46.4162	18.6667	223.583	30
3	36.4721	8.83333	159.5	30
4	38.2136	8.25	211.75	30
5	34.5256	0	196.667	30
6	31.2623	8.08333	139.583	30
7	30.6481	8.16667	150.25	30
2	30.001	0	173.417	30
3	34.8127	0	242.167	30
4	32.0754	0	174.667	30
5	32.2728	0	198.583	30
6	33.3559	8.5	180.083	30
7	14.3197	0	84.4167	30
2	43.7312	31.5	175.167	30
3	54.4823	13.5833	265.833	30
4	23.5479	0	115.833	30
5	53.7764	56.6667	161.417	30
6	47.2396	60.1667	233.667	30
7	26.4041	0	124.5	30
2	32.5121	0	202.333	30
3	32.8479	0	210.667	30
4	34.6615	0	212.417	30
5	36.025	8.25	226.583	30
6	34.6126	9.25	193.333	30
7	28.6585	0	175.417	30
2	68.0778	13.25	248.333	30
3	56.0356	10.25	242.417	30
4	48.6046	9.41667	227.333	30
5	67.5735	38	228.75	30
6	58.615	13.5	241.75	30
7	26.787	11	110.25	30
2	32.8599	0	174.583	30
3	33.8084	0	180.5	30
4	29.3605	11.4167	194.667	30
5	25.1136	0	148.333	30
6	21.5214	0	142.667	30
7	20.7414	0	159.583	30
2	46.5535	35.4167	137.333	30
3	51.3202	22.75	202.833	30
4	28.0182	0	136.75	30
5	36.9099	0	162.083	30
6	29.7163	0	163.667	30
7	38.6547	10.8333	174.75	30
2	42.1596	0	270.417	30
3	35.2217	36.4167	162.25	30
4	39.0934	0	207.917	30
5	49.1764	19.5	252.25	30
6	25.3072	30.75	107	30
7	20.7571	0	136.75	30
2	19.7355	106.583	45.25	30
3	27.2147	98.9167	129.083	30
4	39.5652	148.75	185	30
5	24.4954	23.6667	149.75	30
6	21.2347	30.75	134.5	30
7	14.9397	11.5	70	30
2	32.0317	8.58333	143.5	30
3	24.622	0	98.25	30
4	43.4544	8.58333	206	30
5	51.9735	10.5833	296.333	30
6	42.0546	0	243.833	30
7	68.4559	11.5833	362.5	30
2	38.001	0	198.083	30
3	32.9105	0	204	30
4	29.8695	0	196	30
5	31.8887	0	204.417	30
6	32.4407	0	214.25	30
7	23.8306	0	151.583	30
2	33.0335	18.8333	126.583	30
3	36.2472	49.5	105.75	30
4	38.8595	40.25	112.083	30
5	41.705	59.5833	111.833	30
6	45.3641	71.4167	124.167	30
7	44.8998	33.75	160.333	30
2	19.4878	57.8333	52.9167	30
3	24.9666	39.9167	99.9167	30
4	20.5188	27.5833	90.4167	30
5	27.4946	27.75	134.25	30
6	17.8151	0	109	30
7	18.2839	0	79	30
2	36.5106	16.8333	193	30
[truncated: 4,361 more rows]

## Sheet: Table 1
gender	asset_index	meas_days	bmi	age
male	5	<6	1	30
female	1	<6	1	30
male		<6	1	30
female	3	<6	3	30
female	5	<6	1	30
male	1	<6	1	30
male	3	<6	2	30
female	5	<6	1	30
male	5	6	1	30
male	3	<6	3	30
female	2	<6	1	30
female	1	6	1	30
female	2	<6	3	30
male	3	<6		30
female	3	<6	3	30
male	4	<6	2	30
male	2	<6	3	30
female	2	<6	1	30
female	3	<6	3	30
male	3	<6	2	30
female	3	<6	2	30
male	2	<6	3	30
male		<6	1	30
female	3	<6	3	30
male	5	<6	2	30
female		<6	1	30
male	1	6	1	30
female	2	<6	3	30
male	5	<6	2	30
male	4	<6	1	30
male	5	<6	3	30
male	1	<6	1	30
female	5	<6	3	30
male	5	<6	1	30
male	4	6	3	30
female	4	6	2	30
female	1	<6	2	30
female	4	<6	3	30
female	3	<6	1	30
female	5	<6	1	30
male	4	6	2	30
male	5	<6	3	30
male	3	<6	3	30
female	4	6	1	30
female	1	<6	2	30
female		6	2	30
female		6		30
female	2	<6		30
female	3	<6	1	30
male	1	<6	3	30
male		<6		30
female	4	<6	1	30
female	2	<6	2	30
female	2	<6	3	30
female	4	<6	1	30
female	3	<6	1	30
female	1	<6	2	30
male	3	<6	2	30
male	5	<6	2	30
female	4	<6	1	30
male	3	<6	2	30
male	4	<6	1	30
female	1	<6	3	30
female	5	<6	2	30
female	5	<6	3	30
male	3	<6	3	30
male	5	<6	3	30
female	1	<6	1	30
female	3	<6	1	30
female	2	6	3	30
female	4	<6	3	30
female	1	6		30
male	3	<6	1	30
male	3	<6	3	30
female	2	<6	2	30
male	3	6	1	30
male	2	<6	1	30
male	3	<6	2	30
male		<6	3	30
male	1	<6	1	30
female	2	6	1	30
male	5	6	2	30
male	4	<6	1	30
female	4	<6	1	30
female	5	<6	3	30
female	3	<6	2	30
female	5	<6	3	30
male	5	<6	1	30
male	3	<6	1	30
female	5	<6	2	30
female		6	1	30
female	5	<6	3	30
male	3	<6	2	30
male	4	<6	3	30
male	1	6	1	30
female	3	<6	2	30
male	1	6	2	30
female	4	<6	2	30
female	3	<6	2	30
female	2	<6	2	30
male	1	<6	2	30
female	4	6	2	30
female	5	<6	1	30
male	2	<6	2	30
female	5	<6	1	30
female	1	<6	1	30
male	5	<6	2	30
female	2	<6	1	30
female	2	<6	3	30
male	1	<6	1	30
female	1	<6	2	30
female	2	<6	1	30
male	5	<6	2	30
male	3	6	3	30
male	3	<6	2	30
male	1	<6	2	30
female	5	<6	1	30
female	1	6		30
male	2	<6	1	30
female	3	<6	1	30
female	1	6	3	30
female	3	<6	2	30
male		<6	1	30
male	1	<6	3	30
male		6		30
female	5	<6	3	30
female	3	<6	2	30
female	4	6	2	30
female	5	<6	2	30
male	1	<6	2	30
female		6		30
male	5	<6	1	30
female	5	<6	1	30
male	4	<6	1	30
male	2	<6	1	30
male	2	<6	2	30
female	5	<6	1	30
female	4	<6	3	30
female	3	<6	2	30
male	2	<6	2	30
female	1	<6	3	30
female	3	6	1	30
female	1	<6	3	30
female	4	<6	2	30
female	3	<6	1	30
male		<6	1	30
female	3	<6	3	30
female	2	<6	1	30
female	1	<6	3	30
female	2	<6	1	30
female	5	<6	3	30
male	2	<6	1	30
male		<6		30
male	2	6	3	30
female	4	<6	2	30
female	3	<6	1	30
male	2	<6	1	30
female	3	<6	2	30
female	3	<6	3	30
male	4	<6	1	30
female	5	<6		30
female		<6	1	30
female	4	<6	2	30
male	2	<6	2	30
female	3	<6	3	30
female	3	<6	1	30
male	2	<6	1	30
male	5	6	1	30
female	1	6	2	30
male	5	<6	3	30
male	1	<6	3	30
male	3	<6	1	30
female	1	<6	2	30
female	1	<6	1	30
female	5	<6	3	30
female		6	3	30
male	3	<6	1	30
male	2	<6	2	30
male	5	<6	1	30
female	5	<6	3	30
male	2	<6	3	30
male	5	<6	2	30
male	5	<6	3	30
male	3	6	3	30
female	5	<6	1	30
male	3	6	2	30
male	3	<6	1	30
female	3	<6	3	30
male	3	<6	1	30
female	4	<6	1	30
female	3	6	1	30
male	5	6	2	30
male	1	<6	1	30
female		<6	1	30
male		<6		30
male	1	<6	1	30
female	3	<6	1	30
male	1	<6	3	30
female	2	<6	1	30
male	1	<6	1	30
female	3	<6	2	30
female	5	<6	1	30
female	2	<6	3	30
male	2	<6	2	30
male	2	<6	2	30
male	3	<6	3	30
male	1	<6	1	30
male	1	<6	2	30
male	1	<6	2	30
male	3	<6	2	30
female	3	6	1	30
male	1	<6	1	30
female	4	<6	1	30
female	5	<6	1	30
male	5	<6	3	30
male	3	<6		30
female		<6	2	30
female	1	<6	1	30
male	1	6	1	30
female	1	<6	2	30
male		<6	3	30
male	5	<6	2	30
female	1	6	1	30
male	5	6	1	30
female	2	6	3	30
male	4	<6	2	30
male	1	<6	2	30
female	1	<6	3	30
male	3	<6	3	30
female	2	<6	1	30
male	1	<6	2	30
female	1	<6	1	30
female	5	<6	3	30
female	3	<6	1	30
male	1	<6	2	30
male	3	<6	1	30
female	2	<6	1	30
male	4	<6	1	30
male	5	6	1	30
male	3	<6	2	30
female	2	<6	2	30
male	2	<6	3	30
female	5	<6	1	30
male	3	<6	2	30
male	2	<6	1	30
female	4	<6	2	30
male	3	<6	3	30
female	3	<6	1	30
male	1	<6	3	30
male	4	<6	3	30
male	5	<6	3	30
male	3	<6	2	30
female	1	<6	1	30
male	5	6	2	30
female	2	<6	3	30
female	1	<6	1	30
male	5	<6	3	30
male	4	6	1	30
female	5	<6	1	30
female	5	<6	1	30
female	2	<6	1	30
male	5	6	1	30
male	2	<6	1	30
female	1	<6	1	30
male	1	<6	2	30
male	1	<6		30
female	5	<6	1	30
female	2	<6	2	30
female	3	6	3	30
male	2	<6	1	30
male		6	3	30
female	3	<6	1	30
female	3	<6	3	30
female	1	<6	2	30
female	2	<6	2	30
female	2	<6	1	30
male		<6	3	30
female	1	6	3	30
male	2	<6	3	30
female	2	<6	3	30
male	1	<6	1	30
female	3	<6	1	30
female	3	<6	1	30
female	4	<6	2	30
male		<6		30
male	5	<6	2	30
female	5	<6	1	30
male	2	<6	1	30
male	2	6	2	30
male		<6	1	30
female	5	<6	1	30
female	3	<6	2	30
female	3	<6	2	30
female	1	<6	3	30
male	4	<6	1	30
female	3	<6	1	30
male		<6	3	30
male	4	<6	2	30
female	5	<6	3	30
female	2	6	2	30
male	1	<6	3	30
male	2	<6	3	30
male	5	<6	2	30
male	5	<6	3	30
male	1	6	1	30
male	5	<6	2	30
female	2	<6	2	30
female	1	<6	1	30
female	1	<6	2	30
female	4	<6	1	30
female	3	<6	1	30
female	3	<6	2	30
female	1	<6	1	30
female	1	<6	3	30
female	3	<6	1	30
female	1	<6		30
male	5	<6	3	30
male	2	<6	2	30
female	5	<6	1	30
female	4	6	1	30
male	3	<6	2	30
female		<6	3	30
male	4	<6	1	30
female	1	<6	3	30
female		6	2	30
female	3	6	2	30
female	1	<6	2	30
female		<6		30
female	3	<6	2	30
female	2	6	3	30
female	5	<6	3	30
male	1	<6	3	30
female	5	<6	1	30
male	2	<6	3	30
female	2	6	1	30
male	5	<6	3	30
male	3	<6	2	30
female	1	<6	2	30
female	3	<6	2	30
male	2	6	2	30
male	1	6	1	30
male		<6		30
male	2	<6	1	30
male	1	<6	2	30
male	3	<6	3	30
female	1	<6	3	30
female	1	<6		30
female	3	<6	2	30
male	1	<6	2	30
male	4	<6	2	30
female	4	<6	3	30
male	1	6	1	30
female	5	<6	2	30
male	2	<6	2	30
male	5	6	3	30
male		<6	2	30
male	1	<6	1	30
male	3	6	3	30
male	3	6	3	30
female	3	<6	2	30
male	3	<6	2	30
male	2	<6	1	30
male	3	6	2	30
female	3	6	1	30
female	2	<6	1	30
female	3	<6	2	30
male	2	<6	1	30
male	4	6	2	30
male	3	<6	2	30
female	4	<6	1	30
male	5	<6	2	30
male	5	<6	1	30
female	5	6	1	30
female	3	<6	2	30
female	3	<6	1	30
female	3	6	3	30
female	3	6	2	30
male	5	<6	3	30
female	5	6	2	30
female	3	<6	1	30
female	3	<6	2	30
male		<6		30
female	3	<6	3	30
male	3	6	2	30
female	2	6	1	30
female	5	<6	1	30
female		6	3	30
male	2	6	3	30
male	2	<6	3	30
female	2	<6	2	30
female		<6		30
female		<6	2	30
female	4	<6	1	30
male	2	6	2	30
male	2	<6	2	30
female	1	6	3	30
male	1	<6	2	30
female	2	6	3	30
male	2	<6	1	30
male	5	<6	1	30
male	3	<6	1	30
female	1	<6	3	30
female	2	<6	1	30
male	2	<6	3	30
female	3	<6	1	30
female	2	<6	1	30
male	2	<6	1	30
male	3	<6	3	30
male	2	<6	2	30
female	2	<6	1	30
female	3	<6	1	30
male	3	6	1	30
female		6	1	30
male	5	<6	2	30
male	4	<6	1	30
male	5	6	2	30
male	3	6	2	30
female	3	<6	2	30
male	5	<6	2	30
male	3	<6	2	30
male	3	6	2	30
male	1	<6	2	30
female	3	<6	3	30
male	1	<6	3	30
female	3	<6	3	30
male	3	6	2	30
female	1	<6	1	30
male	5	<6	2	30
male	3	<6	1	30
male	5	<6	1	30
male	1	<6	2	30
female	5	6	2	30
female		6	2	30
male	1	<6	3	30
female	1	6	3	30
male	5	<6	2	30
female	1	<6	2	30
male	5	<6	1	30
male		6	3	30
male	3	<6	2	30
male		<6	3	30
female	5	<6	1	30
male	5	<6	1	30
female	1	<6	2	30
male	3	<6	1	30
male	1	<6	3	30
male	3	<6	3	30
male	2	<6	2	30
male	1	<6	3	30
male	1	6	1	30
male	2	<6	2	30
male	3	<6	2	30
male	3	<6	1	30
female	1	6	3	30
male	1	<6	1	30
male		<6		30
male	2	<6	2	30
female	1	<6	2	30
female	4	<6		30
male	5	<6	2	30
male	1	<6	2	30
female	3	<6	3	30
female	5	<6	1	30
female	2	<6	1	30
male	2	<6	3	30
female	3	<6	3	30
female	3	<6	1	30
female	3	<6	2	30
male	1	<6	3	30
female	2	<6	3	30
male	3	<6	1	30
female	1	<6	3	30
male	5	<6	2	30
male	1	<6	2	30
female	1	6	3	30
male	1	<6	2	30
female	1	<6	3	30
female	2	<6	2	30
male	1	<6	3	30
male	1	<6	1	30
female	1	<6	1	30
female	3	<6	2	30
female	4	<6	3	30
female	4	<6	3	30
female	5	<6	1	30
male	5	<6	3	30
female	5	<6	1	30
female	1	<6	1	30
female	4	<6	2	30
female	1	<6	3	30
male	4	<6	2	30
female	3	6	1	30
male	2	<6	1	30
female	1	<6	2	30
male	2	<6	1	30
female	4	<6	1	30
female	1	<6	3	30
male	5	<6	1	30
female	5	<6	3	30
female	5	<6	1	30
male	5	<6	2	30
female	2	<6	2	30
male	2	<6	3	30
male	3	<6	1	30
male		<6	3	30
male	2	<6	1	30
female	4	6	1	30
female	1	<6	3	30
male	4	<6	3	30
female	2	6	2	30
female	1	<6	3	30
female	1	<6	3	30
female	3	<6	3	30
male	5	<6	2	30
female	1	<6	3	30
female	2	<6	1	30
male		<6	3	30
male	2	<6	2	30
male	1	<6	1	30
female	3	<6	3	30
male	2	<6	2	30
female	4	<6	2	30
female	2	<6	3	30
female	5	<6	3	30
male	1	<6	2	30
male	3	<6	2	30
female	2	<6	1	30
male	3	6	1	30
female	3	<6	1	30
female		<6	3	30
female	5	<6	1	30
male	2	<6	1	30
female	5	<6	1	30
female	3	<6	2	30
female	2	<6	3	30
male	5	<6	1	30
male	2	<6	2	30
female	2	<6	3	30
female	4	<6	2	30
male	2	<6	1	30
male	5	<6	1	30
female	5	<6	2	30
female	2	<6	2	30
male	5	<6	3	30
male	2	<6	2	30
male	3	6	2	30
male		<6	2	30
female	2	<6	1	30
female	2	6	2	30
male	1	<6	2	30
male	1	<6	2	30
female	1	<6	3	30
male	4	<6	2	30
male	1	6	1	30
female	1	6	3	30
male	1	<6	2	30
female	3	<6	3	30
female	1	6	2	30
female	2	<6	1	30
female	1	<6	1	30
female	2	<6	1	30
female	4	<6		30
female	2	<6	2	30
male	2	<6	2	30
male	3	<6	2	30
female	5	<6	3	30
female	3	6	3	30
male	1	<6	1	30
male	3	<6	2	30
male	3	<6	1	30
female		<6	2	30
male	1	6	1	30
male	1	<6	3	30
female	2	<6	1	30
male	1	6	3	30
female	3	<6	3	30
male		6	1	30
male		<6	1	30
male	5	<6	2	30
male	3	<6	1	30
male	5	<6	3	30
female	5	<6	3	30
female	1	6	2	30
male	1	6	1	30
male		<6	3	30
female	1	<6	2	30
female	3	<6	3	30
female	4	<6	2	30
female	1	<6	3	30
female	2	<6	3	30
male		<6	2	30
male	3	<6	2	30
female	2	<6	1	30
male	1	6	2	30
female	2	<6	1	30
male	2	<6	3	30
female	1	<6	1	30
female	4	<6	1	30
female	3	<6	2	30
male	1	<6	2	30
female	1	<6	3	30
male	1	<6	1	30
female	2	<6	3	30
male	3	<6	1	30
female	3	<6	1	30
male	2	6	3	30
male		6		30
male	5	<6	1	30
male	4	<6	1	30
female	5	<6	2	30
female	3	<6	1	30
female	2	6	2	30
female	3	<6	3	30
male	1	<6	2	30
male	1	<6	1	30
female	4	<6	3	30
female	3	<6	2	30
male	1	<6	2	30
male	3	<6	1	30
male	3	6	2	30
female	5	6		30
male	5	<6	1	30
male	5	<6	2	30
male	3	<6	1	30
female	5	<6	1	30
male	2	<6	1	30
male	5	6	2	30
female	3	<6	3	30
male	1	<6	2	30
male		<6	2	30
female	3	<6	3	30
male	2	<6	2	30
male	3	<6	2	30
female		6	1	30
male	3	<6	1	30
female	2	<6	2	30
female	2	<6	2	30
female	5	<6	1	30
male	3	<6	2	30
male	2	<6	2	30
male	4	<6	1	30
male	4	<6	2	30
male	5	6	3	30
female	2	<6	2	30
female	3	<6	1	30
female	3	<6	1	30
female	2	<6	3	30
male	1	6	1	30
male	3	<6	3	30
female	1	<6	3	30
female	5	<6	3	30
female	2	<6	3	30
female	2	6	1	30
female		<6	1	30
male	4	<6	3	30
male		<6	3	30
male	1	<6		30
male	2	<6	3	30
male	5	<6	2	30
male	3	<6	2	30
male	5	<6	1	30
female	2	<6	1	30
female	4	<6	1	30
female	4	<6	3	30
male		<6	1	30
female	5	<6	1	30
female		<6	2	30
female	1	<6	1	30
female		<6	1	30
male		<6	2	30
female	1	<6	1	30
female	1	<6		30
male	4	6	3	30
male	4	<6	2	30
male	3	<6	2	30
male	2	<6	3	30
female	1	<6	1	30
female	5	<6	3	30
female	3	<6	1	30
male	1	<6	1	30
female	2	<6	2	30
female	2	<6	1	30
male	1	<6	2	30
female	2	<6		30
male	5	6	1	30
female	3	<6	2	30
female	5	<6	1	30
female	2	<6	1	30
male	4	<6	2	30
male	2	<6	2	30
male	3	<6	2	30
male	5	<6	1	30
male		<6	1	30
female	3	<6	2	30
female	3	6	3	30
male		<6		30
male	2	6	3	30
male	4	<6	1	30
female	1	<6	2	30
male	4	<6	2	30
male	5	<6	1	30
male		<6		30
male	3	<6	3	30
male	3	<6	3	30
male	5	6	1	30
male	2	<6	2	30
female	3	<6	1	30
female	2	<6	3	30
female	1	6	1	30
female	5	<6	1	30
female	1	6	1	30
male	3	6	1	30
male	5	<6	2	30
female	3	<6	2	30
female	1	6	2	30
male	1	<6	2	30
male	3	<6	2	30
female	5	<6	2	30
male	2	<6	1	30
male	1	6	2	30
female	2	<6	2	30
male		<6	2	30
male	4	<6	1	30
male	1	<6	2	30
male	4	<6	3	30
male	1	<6	2	30
female	2	<6	1	30
female	5	6	2	30
female	2	<6	1	30
male	5	<6	2	30
female	3	6	2	30
male	2	<6	1	30
male	2	<6	2	30
male	3	<6	2	30
female	1	6	1	30
male	2	<6	2	30
female		<6		30
female	1	<6	2	30
male	3	6	2	30
female	1	<6	2	30
male	1	6	2	30
male	1	6	3	30
male	2	<6	2	30
female	5	<6	1	30
male	2	<6	2	30
female	1	<6	2	30
female	5	<6	2	30
female	5	<6	1	30
male	3	<6	2	30
female	1	6	3	30
female	2	<6	3	30
female	1	<6	1	30
male		<6	1	30
male	2	<6	1	30
male	5	<6	2	30
female	2	<6	3	30
male	2	6	2	30
male	5	<6	2	30
female	1	<6	1	30
male	1	6	2	30
male	3	6	1	30
male	3	6	2	30
female	3	<6	1	30
male	3	<6	2	30
male	2	6	1	30
female	1	<6	1	30
male	3	<6	2	30
male	1	6	2	30
male	1	<6	2	30
female	1	<6	1	30
male	5	<6	2	30
female	5	<6	2	30
female	2	<6	1	30
female	3	<6	3	30
female	2	6	3	30
female	4	<6	1	30
female	4	<6	2	30
male	3	6	2	30
female	3	<6	1	30
female	5	<6	1	30
female	3	6	1	30
female	5	<6	2	30
female	1	<6	1	30
male		<6	1	30
male	5	<6	2	30
male	2	<6	1	30
male	4	6	2	30
male	3	<6	3	30
female	4	6	1	30
female	2	<6	1	30
male	2	6	2	30
female	5	<6	2	30
male		6	2	30
male	2	<6	1	30
female	3	6	1	30
male	2	<6	2	30
female		<6	2	30
female	2	<6	1	30
male	2	<6	2	30
female	1	<6		30
female	3	<6	1	30
female	2	<6	2	30
male	3	<6	1	30
female	1	6	2	30
male	1	6	2	30
female	3	6	3	30
male	5	<6	2	30
male	1	<6	3	30
female	3	<6	3	30
female	3	6	1	30
female	5	<6	1	30
male	5	<6	2	30
female	1	6	2	30
female	5	6	1	30
male	2	<6	2	30
male	1	<6	1	30
male	1	<6	1	30
female	1	<6	3	30
female	3	<6	2	30
female	3	<6	1	30
male	5	<6	1	30
male	3	<6	1	30
female	1	6	1	30
male	3	<6	2	30
female	3	<6	3	30
female	1	<6	2	30
male	1	<6	2	30
male	1	<6	2	30
male	1	<6	2	30
male	5	<6	3	30
male	2	<6	2	30
female	4	<6	3	30
female	1	<6	2	30
male	4	<6	3	30
male	2	<6	3	30
male	5	<6	2	30
female	3	<6	1	30
male	3	<6	3	30
female	5	<6	1	30
male		<6	2	30
female	1	<6	3	30
male	5	<6	1	30
female	1	<6	2	30
female	1	<6	3	30
male	1	<6	1	30
male	4	6	1	30
male	2	<6	2	30
male	3	<6	2	30
male	2	<6	3	30
male	4	<6	1	30
female	1	<6	1	30
male	5	<6	2	30
female	5	6	1	30
female	5	<6	1	30
male	3	<6	2	30
male		<6	1	30
male	3	<6	1	30
female	5	6	2	30
male	3	<6	1	30
male	2	<6	1	30
male	2	<6	1	30
male	2	<6	1	30
female	3	<6	2	30
male	3	<6	2	30
female	1	<6	3	30
male	4	<6	3	30
female		<6	1	30
female	5	<6	3	30
female	2	<6	1	30
female	1	<6	1	30
male	3	<6	2	30
female	5	<6	2	30
female	2	<6	3	30
male	2	<6	2	30
female	5	<6	1	30
male	3	<6	1	30
male	1	<6	2	30
female	1	<6	1	30
female	2	<6	2	30
male	5	<6	1	30
male		<6	2	30
female	2	6		30
female	2	<6	2	30
male	2	<6	2	30
male	4	<6	1	30
female	5	<6	1	30
female	2	<6	2	30
male	4	<6	1	30
male	1	<6	3	30
male	5	<6	3	30
male	4	<6	3	30
female	3	<6	2	30
female	5	<6	2	30
female	4	6	2	30
female	2	<6	3	30
female	2	<6		30
female	5	<6	3	30
female	4	<6	2	30
male	3	<6	1	30
male	5	6	2	30
female	1	<6	2	30
male	2	<6	1	30
male	4	<6	3	30
female	2	<6	2	30
female	3	<6	2	30
female	3	6	1	30
male	5	<6	2	30
female	3	<6	1	30
male	5	<6	1	30
female	3	<6	3	30
female	2	6	1	30
male	5	<6	2	30
female	4	6	1	30
female	3	<6	1	30
female	2	<6	1	30
male	3	<6	1	30
female	2	<6	3	30
male	2	6	2	30
female	4	<6	3	30
male	1	<6	1	30
female	3	<6		30
female	1	<6	1	30
male	2	<6	3	30
female	3	<6	2	30
male	2	<6	3	30
male	1	<6	3	30
female	1	6	2	30
male	4	<6	1	30
female	4	<6	1	30
male	1	<6	2	30
male	2	<6	1	30
male	5	6	3	30
female	3	<6	1	30
male	2	6		30
female	5	<6	1	30
male	4	<6	1	30
male	3	<6	2	30
male	1	<6	1	30
male		<6	1	30
female	1	<6	1	30
male	5	<6	2	30
male		<6	1	30
female	2	6	3	30
female	3	<6	2	30
female	3	6	3	30
female	1	<6	1	30
female	2	<6	1	30
male	2	<6	2	30
male	2	<6	2	30
female	3	<6	1	30
female	1	<6	1	30
male	2	<6	1	30
male	3	<6	2	30
female		<6	1	30
male	5	<6	1	30
female	1	<6	3	30
female	3	<6	1	30
female	2	<6	2	30
male	4	<6	1	30
male	1	6	3	30
female	3	<6	3	30
female	1	<6	3	30
female	2	<6	1	30
male	3	6		30
female	3	<6	1	30
female	2	<6	2	30
male	2	<6	1	30
female	4	<6	2	30
male		<6	1	30
male	3	<6	1	30
male	1	<6	2	30
male	3	<6	2	30
male	3	<6	3	30
female	1	<6	3	30
female	3	<6	3	30
male	1	<6	2	30
male	4	<6	2	30
female		<6	2	30
male	1	<6	1	30
female	3	<6	3	30
male	2	<6	1	30
female	3	6	1	30
male	3	<6	2	30
female	3	<6	1	30
female	3	<6	2	30
male	3	<6	1	30
male	2	<6	3	30
male	3	<6	1	30
female	3	<6	1	30
female	1	<6	2	30
female	3	<6		30
male	3	<6	3	30
male	3	6	2	30
female	5	<6		30
male	5	<6	3	30
male	2	6	2	30
male	1	<6	1	30
female	2	<6	2	30
female	1	<6	1	30
female	3	6	1	30
female	1	<6		30
female	2	<6	1	30
female	4	<6	1	30
female	3	<6	3	30
female	1	<6		30
female	4	<6	1	30
female	2	<6	2	30
male	5	<6	1	30
female	3	<6	3	30
female		6	2	30
male	5	<6	1	30
male		<6	1	30
male	1	<6	2	30
male	2	<6	1	30
female	1	<6	2	30
female	2	<6	2	30
male		<6	2	30
female	1	<6	2	30
male	3	<6	2	30
male	1	<6	3	30
male		6	3	30
male	5	6	2	30
male	3	<6	2	30
female	2	<6	2	30
female	2	<6	3	30
male	3	<6	1	30
female	1	<6	3	30
female	1	6	3	30
male	4	<6	3	30
female		<6	3	30
male	1	<6	3	30
female	1	<6	3	30
female	1	<6	1	30
male	4	<6	1	30
female	2	6	3	30
female	1	6	1	30
female	2	<6	1	30
female	4	<6	1	30
male	2	<6	2	30
female	5	6	1	30
male	1	<6	2	30
female	3	<6	2	30
female	3	6	1	30
female	1	<6	1	30
female	5	<6	3	30
male	3	<6	1	30
male	3	<6	3	30
male	5	<6	2	30
male	2	6	2	30
male	2	<6	2	30
female	3	6	1	30
male		<6	2	30
male	5	<6	3	30
female	3	<6	2	30
female	1	6		30
female	3	<6	1	30
male	3	<6	3	30
male	1	<6	1	30
female	3	<6	1	30
female	3	<6	3	30
female		<6	2	30
female	3	<6	2	30
female	1	<6	2	30
male	2	<6	2	30
male	5	6		30
female	1	<6	1	30
female	3	<6	1	30
female	3	<6	2	30
male	4	<6	2	30
male	1	<6	1	30
male	3	<6	2	30
female		<6		30
male	1	<6	1	30
female	2	6	2	30
male	3	<6	2	30
male		6	2	30
male	5	6	2	30
female	1	<6	3	30
female	3	<6	1	30
female	2	6	3	30
male	3	<6	1	30
female	4	<6	2	30
male	5	6	1	30
female	4	<6	3	30
male	2	<6	1	30
female	5	<6	3	30
male	1	<6	1	30
male	4	6	3	30
male	3	6	2	30
female	1	6	2	30
female		<6	2	30
female	1	<6	1	30
male	3	<6	3	30
male	2	6	3	30
male	3	6	1	30
male		<6	3	30
female	3	<6	1	30
female	5	<6	3	30
male	3	<6	2	30
female	5	6	1	30
female	2	<6	2	30
male	5	<6	3	30
female	4	<6	1	30
female	5	<6	3	30
female	1	<6	2	30
male	3	<6	2	30
male	3	<6	1	30
male	1	<6	1	30
male	1	<6	2	30
male	5	<6	2	30
female	2	<6	3	30
female	3	<6	2	30
male	5	<6	1	30
female	3	6	1	30
female	1	6	2	30
male	2	6	2	30
male	2	<6	2	30
female	1	6	1	30
female	1	<6	2	30
male	5	<6	1	30
male	2	6	1	30
male	1	6	1	30
male	3	6	2	30
male	4	<6	2	30
female	3	<6	1	30
male	3	<6	3	30
male	3	<6	1	30
male	5	<6	2	30
female	2	<6	1	30
male	5	<6	1	30
male	1	<6	3	30
male	2	6	3	30
male	5	<6	1	30
female	2	<6	1	30
female	2	<6	1	30
female	1	<6	2	30
male	3	<6	3	30
female	5	<6	3	30
male		<6	2	30
female	5	<6	1	30
male	4	<6	2	30
male	5	<6	2	30
female	1	<6		30
female	1	<6	2	30
male	3	6	2	30
male	1	<6	2	30
male	3	<6	1	30
female	1	6	3	30
female	5	<6	2	30
female	5	<6	2	30
female	1	<6	2	30
male	4	<6	3	30
female	1	<6	2	30
male		<6		30
male	5	<6	2	30
male	3	<6	3	30
female		<6	2	30
male	5	<6	1	30
male	3	6	2	30
male	2	<6	2	30
male	3	<6	2	30
male	3	<6	1	30
female	2	6	1	30
female	1	<6	3	30
female	1	<6	3	30
female	3	<6	2	30
male		<6	2	30
male	5	6	3	30
male	5	<6	1	30
female	5	<6	3	30
female	1	<6	1	30
female	3	<6	2	30
male	5	<6	2	30
male	3	<6	1	30
male	2	<6	2	30
male	1	6	1	30
male	1	<6	1	30
male	5	<6	3	30
female	5	<6	1	30
female	1	<6	2	30
female	1	6	1	30
male	3	<6	2	30
male	3	6	1	30
female	2	<6	2	30
male	1	<6	1	30
female	3	<6	2	30
male		<6		30
male		<6		30
female	5	<6	1	30
male	4	<6	2	30
male	1	<6	3	30
male	1	6	1	30
female	1	<6	2	30
female	2	<6	2	30
male	2	<6	3	30
female	1	<6	2	30
female	5	<6	1	30
male	3	<6	1	30
male	1	<6	1	30
male	1	6	1	30
female	5	<6	1	30
female	3	<6	1	30
female	4	<6	2	30
female	2	<6	3	30
female	3	<6	1	30
male	3	6	1	30
female	5	<6	2	30
male	3	<6	2	30
female	2	6	3	30
male	2	<6	1	30
male	1	<6	2	30
male	5	<6	1	30
female	4	<6	3	30
female	5	<6	2	30
female	3	<6	3	30
female	1	<6	3	30
male	5	<6	2	30
male	3	<6	2	30
female	1	<6	3	30
male	5	<6	3	30
male	5	<6	2	30
female	5	<6	3	30
male	4	6	3	30
male	3	<6	3	30
female	3	<6	2	30
male	5	<6	3	30
female	3	<6	1	30
female	2	<6	1	30
male	5	<6	3	30
male	5	<6	1	30
male	3	<6	2	30
female	1	<6	1	30
male	3	<6	3	30
male	2	<6	2	30
female	4	<6	3	30
female	1	<6	3	30
female	1	<6	3	30
male	5	<6		30
male	3	<6	3	30
male	2	<6	1	30
female	3	<6	3	30
female	3	<6	3	30
male	2	<6	1	30
female	5	<6	3	30
female	1	<6	3	30
female	2	6	2	30
female	3	<6	1	30
female	3	6	3	30
female	3	<6	1	30
female	1	<6	1	30
male	3	<6	2	30
female	3	<6	2	30
female	3	<6	2	30
female	2	<6	1	30
female	4	<6	1	30
male	3	<6	1	30
male	5	<6	1	30
female	5	<6	1	30
male		<6	1	30
female	2	<6	2	30
female	1	6	3	30
male	2	<6	1	30
male	3	<6	1	30
male	5	<6	2	30
male	1	<6	2	30
female	1	<6	3	30
female	3	6	1	30
female	2	<6		30
male	3	6	2	30
female	3	<6	1	30
female	1	<6	1	30
female	3	<6	1	30
male	3	<6	1	30
male	2	6	1	30
female	2	<6	1	30
female	1	<6	1	30
female	2	<6	2	30
male	2	<6	2	30
female		<6	2	30
male	1	<6	1	30
female	4	<6	2	30
male	5	<6	3	30
female	2	6	3	30
male	4	<6	2	30
female	5	<6	1	30
male	2	<6	2	30
male	5	6	3	30
female	4	<6	2	30
female	1	6		30
female	2	<6	1	30
female	1	<6	1	30
male		<6		30
male	5	6	2	30
male	2	<6	2	30
female	1	<6	2	30
male	2	<6		30
female	2	<6	1	30
male	2	<6	1	30
male	3	<6	2	30
female	2	<6	1	30
female	3	<6	2	30
male		<6	2	30
female	1	<6	1	30
male	1	<6	1	30
male	1	<6	2	30
female	4	<6	3	30
female	3	6	2	30
female	3	6	2	30
female	5	<6	2	30
female	2	6		30
female	3	<6	1	30
female	5	<6	1	30
male	4	<6	2	30
male	2	<6	1	30
male	3	<6	2	30
female	3	<6	2	30
female	1	<6	1	30
male	1	<6	3	30
male	3	<6	2	30
female	1	<6	1	30
female	2	<6	3	30
female	4	<6	1	30
female	2	<6	2	30
female	1	<6	3	30
male	5	<6		30
female	1	<6	1	30
female		<6	2	30
male	4	<6	1	30
male	1	<6	1	30
female	5	<6	1	30
female	5	6	1	30
female	1	<6	1	30
male	2	<6	2	30
female	1	<6	3	30
male	5	6	3	30
female	1	<6	1	30
female	4	<6	2	30
female	2	<6	2	30
female	3	<6	2	30
male	2	<6	2	30
female	3	<6	1	30
female	1	<6	1	30
female	2	<6	2	30
female	5	<6	2	30
female	5	<6	2	30
female	5	<6	1	30
male	3	<6	2	30
female	3	<6	1	30
female	3	<6	3	30
female	1	<6	3	30
male	2	<6	1	30
male	3	<6	1	30
female	1	<6	3	30
male	4	<6	3	30
female	1	<6	2	30
male	3	<6	1	30
female	4	<6	1	30
female	1	<6	2	30
female	4	<6	1	30
male	5	<6	2	30
female	5	6	1	30
male	1	<6	3	30
female	4	6	2	30
female	5	<6	3	30
male	1	<6	2	30
male	2	<6	2	30
male	2	<6	3	30
female		<6	2	30
female	1	<6	2	30
female	3	6	3	30
female	2	<6	3	30
female	5	<6	2	30
female	5	<6	1	30
female	2	<6	2	30
female	2	<6	2	30
female	3	<6	2	30
female	3	<6	2	30
male	3	<6	1	30
female	3	<6	3	30
male	2	<6	1	30
male		<6	1	30
male	3	<6	2	30
female	1	<6	1	30
female	1	<6	1	30
male	5	<6	2	30
male	1	<6	2	30
male	2	<6	3	30
female	1	<6	1	30
male	3	<6	2	30
female	1	<6	2	30
female	3	<6	2	30
female	2	6	1	30
female		<6	2	30
male		<6	3	30
male	3	<6	2	30
male	2	<6	1	30
female	1	<6	1	30
female	3	<6	3	30
male	5	<6	2	30
male	2	<6	2	30
male	5	<6	2	30
male	5	<6	1	30
male	1	<6	1	30
female	2	6	1	30
female	1	<6	1	30
male	3	<6	3	30
female	1	<6		30
male	2	<6	1	30
male	2	<6	2	30
female	1	6	2	30
female	1	<6	3	30
male	2	<6		30
female	2	6	3	30
female	2	<6	3	30
female	3	<6	2	30
male	1	<6	2	30
female	5	<6	2	30
female	3	<6	1	30
male	5	6	3	30
female	4	<6	1	30
male	2	<6	2	30
female	1	<6	3	30
female	1	<6	3	30
male	1	<6	3	30
female	2	<6	3	30
female	5	<6	1	30
male	2	<6	1	30
female		<6		30
male	2	<6	2	30
male	5	<6	2	30
female	5	<6	1	30
male	2	<6	2	30
male	3	<6	3	30
female		<6		30
female	5	<6	3	30
male	3	6	1	30
male	5	<6	3	30
male	2	<6	1	30
male	1	<6	1	30
female	1	<6	2	30
male	5	<6	1	30
male	2	<6	2	30
female	3	<6	2	30
male	5	<6	1	30
female	1	6	3	30
female		<6	1	30
male	1	<6	2	30
female		<6	2	30
male	2	<6	2	30
female	1	<6	1	30
male	1	<6	2	30
male	3	<6	1	30
female	5	<6	1	30
male	1	<6	1	30
male	3	<6	2	30
male	5	<6	3	30
male	5	6	2	30
female	2	<6	1	30
female	5	<6	1	30
male	2	6	2	30
male		<6	1	30
female	4	<6	1	30
female	3	<6	2	30
male	1	<6	1	30
female	3	<6	1	30
female	5	<6	2	30
male	1	<6	2	30
female	4	<6	2	30
female	5	<6		30
male	3	<6	2	30
female	1	<6	1	30
female	5	<6	3	30
male	1	<6	2	30
female	5	<6	3	30
female	1	<6		30
male	4	<6	3	30
female		<6	2	30
male	1	6	3	30
female	1	<6	1	30
male	2	<6	2	30
male	4	<6	1	30
male	5	<6	1	30
male		6	1	30
female	5	<6	1	30
female	2	6	1	30
female	1	6	1	30
male	1	6	2	30
female	3	<6	2	30
male		<6	2	30
male	1	6	1	30
male	3	<6	3	30
male	2	<6	1	30
male		<6	2	30
male	3	6	2	30
male	2	<6	1	30
female	1	<6	1	30
male	1	6	2	30
male	5	<6	1	30
female		<6	3	30
male	4	<6	2	30
female	2	<6	1	30
male	3	<6	2	30
male	4	<6	3	30
male	3	<6	2	30
male	2	<6	1	30
male	3	<6	3	30
female	5	<6	3	30
female	1	<6	2	30
female		6		30
female		<6		30
female	2	6	2	30
female	5	6	1	30
male	2	<6	2	30
female	2	6	3	30
male	5	<6	3	30
female	1	<6	1	30
male	3	<6	1	30
male	2	<6	1	30
male	3	<6	3	30
female	4	<6		30
male	1	<6	2	30
male	2	<6	2	30
female	3	<6	1	30
male	2	<6	2	30
female	2	<6	3	30
female	4	<6		30
male	5	<6	1	30
male	3	<6	1	30
male	3	6	2	30
male	1	<6	1	30
male	2	<6	3	30
female	1	<6	1	30
male	5	6	1	30
female	3	<6	1	30
female	1	<6	2	30
female	1	<6	1	30
male	1	6	1	30
female	2	<6	1	30
female		<6	2	30
male	3	<6	3	30
female	2	<6	2	30
male	2	<6	2	30
female	1	<6	3	30
female	2	<6	2	30
male	1	<6	2	30
male		<6		30
female	1	<6	1	30
male	2	<6	1	30
male	1	<6	3	30
male	2	<6	3	30
male	3	<6	2	30
female	4	<6	3	30
male	5	<6	3	30
female	5	<6	1	30
female	1	<6	3	30
male	2	<6	2	30
male		<6	1	30
male	2	<6	2	30
female	3	<6	2	30
female	2	<6	1	30
male	2	<6	3	30
male	1	6	1	30
female	4	<6		30
male	3	<6	1	30
male	1	<6	3	30
female	5	<6	1	30
female	3	<6	3	30
male	1	<6	2	30
male	1	<6	1	30
male	4	6	1	30
female	1	<6	2	30
male	3	<6	2	30
male	4	<6	2	30
male	3	<6	1	30
female	4	6	1	30
male	1	<6		30
female	1	<6	1	30
male	3	<6	1	30
male	2	<6	3	30
male	5	<6	2	30
male		<6	1	30
female	1	<6	1	30
female	1	<6	1	30
female	3	<6	1	30
male	2	6	3	30
male		<6	2	30
male	1	<6	1	30
male	4	<6	3	30
male	1	<6	1	30
female	2	<6	3	30
male	2	<6	2	30
male	4	<6	2	30
male	3	<6	2	30
female	1	6	1	30
female	2	<6	2	30
male	2	<6	2	30
male	2	<6	1	30
female	4	6	3	30
female	1	<6	2	30
male	5	<6	1	30
female	5	<6	2	30
male	1	<6	1	30
female	2	6	3	30
female	3	<6	1	30
female	2	<6	2	30
female	2	<6	1	30
male	4	<6	3	30
male	5	<6		30
female	3	<6	1	30
male	1	<6	1	30
male	1	<6	2	30
male	3	<6	2	30
male	1	6	3	30
male	3	<6	1	30
female	2	<6	1	30
female	3	<6	2	30
male	2	<6	2	30
female	5	6	2	30
female	1	<6	2	30
male	2	<6	2	30
male	3	<6	2	30
male	5	<6	3	30
male	1	6	3	30
male	1	<6	3	30
male	3	<6	2	30
male		<6	1	30
male	3	6	2	30
male	3	<6	3	30
female	3	<6	3	30
female	1	<6		30
female	1	<6	1	30
male	1	<6	1	30
male	3	<6	2	30
female	3	6	2	30
male	5	<6	2	30
female	5	6	1	30
female	1	<6	3	30
male	5	<6	3	30
female	5	<6	1	30
female	3	<6	3	30
female	2	<6	1	30
female	4	6	2	30
male	1	<6	1	30
female		<6	3	30
female	1	6	2	30
female	2	<6	3	30
female	3	<6	3	30
female	3	<6	1	30
male	2	<6	1	30
female	1	<6	1	30
male	2	<6	2	30
female	3	<6	1	30
male	2	<6	3	30
male	5	<6	1	30
female	5	<6	2	30
male		<6	1	30
male	4	<6	3	30
male	1	<6	1	30
female	2	<6	2	30
male	3	<6	1	30
male	3	<6	2	30
male	5	<6	2	30
male	5	6	3	30
male	1	<6	1	30
female	1	6	1	30
female	5	<6	1	30
female	3	6	1	30
female		6	2	30
female	1	<6	1	30
female	1	<6	1	30
female	2	6	1	30
male	5	<6	3	30
female	2	<6	1	30
female	2	6	2	30
male	3	6	1	30
male	3	<6	2	30
female		<6	1	30
female	2	6	2	30
female	1	6	2	30
male	1	<6	1	30
male	1	<6	1	30
female	1	<6	1	30
female	3	<6	2	30
male	5	<6	3	30
male	3	<6	2	30
female	3	6	3	30
male		<6	1	30
female	1	<6	1	30
male	1	<6	2	30
male	3	<6	3	30
male	3	<6	2	30
female	1	<6	2	30
female		6		30
female	2	<6	1	30
male	1	<6	1	30
male	5	<6	1	30
female	2	<6	1	30
female	2	6	1	30
female		<6	1	30
female	5	<6	1	30
male	5	<6	1	30
male	1	<6	1	30
female		<6		30
male	3	<6	3	30
female	3	<6	1	30
male	2	6	1	30
female	3	<6	3	30
male	3	<6		30
female	1	<6	1	30
female	4	<6		30
female	2	6	2	30
female	1	<6	2	30
female	2	6	3	30
male	1	<6	2	30
male	3	<6	1	30
male		<6	2	30
male	3	<6	1	30
female	2	<6	3	30
male	2	<6	1	30
male	1	6	2	30
male	1	<6	1	30
female	3	<6	2	30
female	1	6	1	30
male	3	<6	1	30
female	4	<6	1	30
female	3	<6	2	30
male	5	<6	2	30
female	2	<6	3	30
female	3	<6	2	30
male	1	<6	3	30
male	3	<6	3	30
female	2	<6	3	30
male	4	<6	1	30
female	3	<6	1	30
male	2	<6		30
female	2	<6	2	30
female	2	<6	1	30
female	1	<6	1	30
female	2	<6	2	30
male	1	<6	1	30
female	2	<6	3	30
male	3	<6	2	30
male	5	<6	2	30
female	2	<6	1	30
female	3	<6	1	30
female	3	<6	1	30
female	1	6	1	30
male	1	<6	2	30
male	1	<6	2	30
female	1	<6	2	30
male		<6	1	30
male	1	<6	2	30
female	3	6	2	30
female	2	<6	3	30
female	1	<6	2	30
female	3	<6	3	30
male	5	<6	3	30
female	1	<6		30
female	2	<6	3	30
female	1	<6		30
female	3	6	1	30
female	3	<6	3	30
female	3	<6	1	30
female	5	<6	2	30
male	1	<6	1	30
male	4	<6	3	30
female	2	<6	1	30
female	3	<6	2	30
female	3	6	2	30
female	3	<6	2	30
female	5	<6	2	30
female	4	<6	1	30
female	4	<6	2	30
male	2	<6	3	30
female		<6		30
male	2	<6	2	30
female	5	6	3	30
female	2	<6	1	30
female	1	<6	1	30
female	3	<6	3	30
female	4	<6	1	30
male	3	<6	1	30
female	5	<6	1	30
male	2	<6	2	30
female	3	<6	1	30
male	5	<6	1	30
female	3	<6	1	30
male	1	<6	2	30
female	1	<6	1	30
female	1	<6	3	30
female		<6	3	30
male	1	<6	1	30
female	1	<6	3	30
female	5	6	1	30
male	2	<6		30
female	1	<6	3	30
female	3	<6	1	30
female	2	<6	2	30
female	3	<6	2	30
female	2	<6	2	30
female	2	6	2	30
male	3	<6	3	30
male	5	<6	3	30
male	5	<6	1	30
male	3	<6	2	30
male	4	<6	3	30
female	4	6	2	30
female	2	<6	1	30
female	1	<6	1	30
female	1	<6		30
female	3	6	1	30
female		<6	1	30
male	3	<6	2	30
male	3	<6	2	30
male	3	<6	2	30
female	1	<6	3	30
female	3	6	2	30
female	2	<6	1	30
male	1	<6	1	30
male	2	<6	1	30
female	1	6	1	30
female	2	<6	1	30
female	1	<6	1	30
male	1	<6	3	30
female	2	<6	2	30
male	3	<6	2	30
male	5	6	2	30
female	2	6	1	30
male	5	<6	1	30
female	4	<6	2	30
female	5	<6	2	30
male	2	<6	1	30
female	3	<6	3	30
female	1	<6	2	30
male	4	6	3	30
female	2	<6	2	30
female	3	<6	1	30
male		<6	3	30
male		<6	1	30
female	3	<6	3	30
female	1	<6	1	30
male	3	<6	2	30
female	4	<6	3	30
female	3	<6	3	30
male	1	<6	1	30
female	1	<6	2	30
female	2	6	1	30
male	3	<6	1	30
male	2	<6	1	30
female	1	<6	1	30
female	5	6	2	30
male	2	<6	1	30
male	4	<6	1	30
female	3	<6	3	30
female	1	<6	2	30
female	1	<6	1	30
female		<6	1	30
female	1	<6	1	30
female	3	<6	2	30
female	1	<6	3	30
female		<6	1	30
female	1	6	2	30
male	3	<6	2	30
male	2	<6	3	30
female	1	<6	3	30
male	5	<6	1	30
male	1	6	3	30
female	3	<6	1	30
male	2	<6	2	30
female	1	6	1	30
female		<6		30
female	5	<6	1	30
female	4	<6	1	30
male	2	<6	3	30
female	3	<6	1	30
female	1	<6	2	30
female	1	<6	2	30
female	5	<6	3	30
male	3	<6	2	30
male	5	<6	3	30
female	2	<6		30
male	2	<6	1	30
female	3	<6	3	30
female	2	<6	2	30
male	1	6	1	30
female	3	<6	3	30
female	2	<6	2	30
male	2	<6	1	30
male	3	<6	2	30
female	1	<6	1	30
female	5	<6	3	30
male	1	<6	1	30
female	5	<6	1	30
female	1	<6	1	30
male	5	<6	1	30
male	1	<6	1	30
male	1	6	3	30
female	3	<6	1	30
male	5	<6	2	30
female	2	<6	2	30
female	2	<6		30
female		<6	1	30
male	5	<6	1	30
male	1	<6	2	30
female	2	<6	1	30
male	1	<6	1	30
female	5	<6	1	30
male	3	<6	3	30
female	1	<6	3	30
female	2	<6	1	30
male		<6	2	30
male	1	6	1	30
male	1	6	1	30
female	3	<6		30
female	4	<6	2	30
male	1	6	1	30
female	1	<6	2	30
male	3	<6	2	30
female	2	<6		30
female	2	<6	2	30
male	2	6	3	30
female	2	<6	2	30
female	3	6	3	30
female	3	<6	3	30
female	3	<6	1	30
female	1	<6	3	30
female	1	<6	3	30
female	1	<6	1	30
female	4	<6	2	30
female	2	<6	2	30
male	4	<6	1	30
female	1	<6	1	30
male	3	<6	2	30
male	5	<6	1	30
female	2	<6	1	30
male	3	<6	1	30
female	3	6	1	30
male	4	<6	1	30
female	5	<6	1	30
female	2	<6	3	30
male	1	<6	1	30
female	1	6	1	30
male	5	<6	2	30
female	2	<6	2	30
male	2	<6	1	30
female	1	<6	2	30
female	1	<6	1	30
female	4	<6	1	30
male	2	<6	2	30
male	3	<6	2	30
female		<6	2	30
male		<6	1	30
male	3	<6	2	30
male	2	<6	1	30
female	3	<6	3	30
male	3	<6	3	30
male	2	<6	1	30
male	1	<6	2	30
female	1	<6	3	30
female	3	6	2	30
male	3	<6	2	30
male	3	<6	3	30
female	3	<6	2	30
male	1	<6	1	30
male	5	<6	3	30
female	1	<6	1	30
female	3	<6	3	30
male	1	<6	2	30
female		<6	2	30
female	3	<6	2	30
female	5	<6	2	30
male	3	<6	1	30
female	5	<6	1	30
female	1	<6	1	30
male	4	<6	1	30
female	2	<6	3	30
female	1	<6	1	30
female	5	6	2	30
female	2	<6	1	30
male	3	<6	3	30
male	1	<6	2	30
female	5	<6	2	30
male		<6		30
male	3	<6	3	30
female	2	<6	3	30
female	4	<6	2	30
female	3	<6	2	30
male	2	<6	3	30
female	1	6	2	30
female	1	<6	2	30
female	5	<6	1	30
female	5	6	1	30
male	1	<6	1	30
male	3	6	1	30
female	2	<6		30
male	2	<6	3	30
female	3	<6	3	30
female	1	<6		30
male	2	<6	1	30
[truncated: 6,885 more rows]

## Sheet: Planilha3
gender	ien_final	a	imc	age
masculin	1	<6	1	18
masculin	2	6	1	18
masculin	2	<6	1	18
masculin	1	<6	2	18
feminino	1	<6	1	18
feminino	1	<6	1	18
feminino	1	6	1	18
feminino	1	<6	1	18
masculin	4	<6	1	18
feminino	4	<6	1	18
feminino	1	<6	3	18
masculin	5	<6	2	18
feminino	3	<6	1	18
feminino	2	<6	1	18
feminino	4	<6	1	18
feminino	3	<6	3	18
feminino	5	<6	2	18
feminino	1	6	1	18
feminino	4	6	2	18
masculin	5	<6	1	18
feminino	2	6	3	18
feminino	4	<6	1	18
feminino	4	<6	1	18
feminino	5	6	3	18
feminino	1	<6	3	18
masculin	3	<6	1	18
feminino	1	<6	1	18
masculin	1	<6	1	18
feminino	5	<6	1	18
feminino	1	<6	1	18
masculin	1	6	2	18
feminino	4	<6	1	18
masculin	4	<6	1	18
feminino	4	<6	1	18
masculin	3	<6	1	18
feminino	2	6	1	18
masculin	4	<6	1	18
feminino	1	6	3	18
masculin	5	<6	1	18
feminino	5	<6	1	18
feminino	2	<6	2	18
masculin	3	<6	3	18
masculin	2	<6	1	18
masculin	2	<6	1	18
masculin	5	<6	2	18
feminino	4	6	1	18
feminino	1	<6	1	18
masculin	3	<6	1	18
feminino	1	<6	2	18
feminino	2	<6	3	18
masculin	4	<6	3	18
masculin	4	<6	1	18
feminino	3	<6	1	18
masculin	2	6	1	18
masculin	4	6	2	18
feminino	1	<6	1	18
masculin	3	<6	2	18
feminino	4	<6	1	18
masculin	2	<6	1	18
feminino	5	<6	1	18
feminino	5	<6	1	18
feminino	2	<6	3	18
feminino	3	<6	2	18
feminino	2	<6	3	18
feminino	4	<6	2	18
feminino	1	<6	2	18
feminino	5	<6	1	18
feminino	3	<6	1	18
masculin	3	6	1	18
masculin	3	<6	1	18
feminino	3	<6	1	18
masculin	1	<6	1	18
feminino	3	<6	1	18
feminino	5	6	1	18
masculin	4	<6	1	18
masculin	4	<6	1	18
masculin	3	6	1	18
feminino	2	<6	1	18
masculin	2	6	1	18
masculin	5	<6	1	18
masculin	4	<6	1	18
masculin	5	<6	1	18
masculin	4	<6	2	18
masculin	5	6	1	18
feminino	3	<6	3	18
feminino	2	<6	1	18
feminino	1	<6	3	18
masculin	4	<6	1	18
feminino	3	<6	2	18
masculin	5	<6	1	18
masculin	2	<6	1	18
masculin	2	<6	1	18
masculin	5	<6	1	18
masculin	4	<6	1	18
feminino	1	<6	2	18
feminino	1	<6	1	18
masculin	4	<6	2	18
masculin	4	<6	2	18
feminino	4	<6	1	18
masculin	3	<6	1	18
masculin	5	<6	1	18
feminino	5	<6		18
feminino	2	6	2	18
masculin	4	<6	1	18
feminino	5	6	1	18
feminino	5	<6	1	18
feminino	5	<6	2	18
masculin	5	6	2	18
masculin	1	<6	1	18
masculin	4	<6	1	18
masculin	4	<6	3	18
masculin	2	<6	1	18
feminino	2	<6	1	18
masculin	2	<6	1	18
masculin	5	<6	2	18
feminino	2	<6	3	18
masculin	3	<6	1	18
masculin	5	<6	1	18
masculin	5	<6	1	18
feminino	3	<6	3	18
feminino	1	6	1	18
masculin	5	<6	2	18
masculin	2	<6	1	18
feminino	4	<6	1	18
masculin	3	<6	1	18
masculin	3	<6	1	18
masculin	1	<6	1	18
masculin	1	<6	1	18
masculin	4	<6	2	18
masculin	4	<6	1	18
masculin	2	<6	2	18
masculin	4	<6	1	18
masculin	4	<6	2	18
feminino	1	<6	3	18
feminino	1	<6	2	18
feminino	1	6	3	18
feminino	1	<6	2	18
masculin	1	<6	1	18
masculin	1	<6	1	18
feminino	4	<6	1	18
feminino	1	<6	2	18
masculin	3	<6	1	18
masculin	3	<6	1	18
masculin	1	<6	2	18
masculin	2	<6	1	18
masculin	2	<6	1	18
masculin	3	<6	1	18
feminino	3	<6	1	18
feminino	3	<6	1	18
masculin	1	<6	3	18
feminino	1	<6	1	18
feminino	3	<6	3	18
feminino	1	<6	2	18
masculin	5	<6	2	18
feminino	1	<6	3	18
masculin	5	<6	1	18
masculin	5	6	1	18
masculin	5	<6	1	18
masculin	2	<6	2	18
feminino	2	<6	2	18
feminino	4	<6	1	18
feminino	4	6	1	18
feminino	4	6	1	18
feminino	1	<6	2	18
masculin	5	<6	1	18
masculin	3	<6	1	18
feminino	4	<6	1	18
feminino	2	<6	1	18
masculin	5	<6	1	18
feminino	5	<6	1	18
feminino	3	<6	1	18
feminino	4	6	1	18
feminino	5	<6	3	18
feminino	4	<6	1	18
feminino	1	<6	1	18
masculin	2	<6	1	18
masculin	3	<6	2	18
feminino	1	<6	1	18
masculin	1	6	1	18
masculin	4	<6	2	18
masculin	3	<6	1	18
feminino	1	<6	2	18
masculin	2	6	3	18
masculin	2	<6	1	18
feminino	4	6	1	18
feminino	5	<6	1	18
feminino	1	<6	1	18
masculin	4	<6	1	18
masculin	1	<6	1	18
feminino	3	<6	1	18
feminino	3	<6	2	18
feminino	5	<6	1	18
feminino	1	<6	2	18
feminino	1	6	3	18
feminino	1	<6	1	18
masculin	3	<6	1	18
feminino	3	<6	1	18
feminino	3	<6	2	18
feminino	3	<6	2	18
feminino	4	<6	1	18
masculin	4	<6	1	18
masculin	2	<6	2	18
feminino	5	<6	1	18
masculin	2	<6	1	18
feminino	2	<6	1	18
masculin	5	6	2	18
masculin	1	<6	1	18
masculin	1	<6	3	18
feminino	4	6	1	18
feminino	3	<6	1	18
feminino	4	<6	1	18
feminino	2	<6	1	18
feminino	4	<6	1	18
masculin	3	<6		18
feminino	1	<6	3	18
feminino	2	6	3	18
feminino	2	<6	2	18
masculin		<6	2	18
masculin	3	<6	1	18
masculin	4	<6	3	18
feminino	4	<6	1	18
masculin	5	<6	2	18
feminino	5	<6	1	18
feminino	4	<6	3	18
masculin	2	<6	1	18
feminino	5	<6	3	18
feminino	2	<6	2	18
masculin	3	<6	1	18
masculin	5	<6	1	18
masculin	5	<6	2	18
feminino	4	<6	2	18
feminino	2	<6	1	18
feminino	1	<6	1	18
feminino	3	6	1	18
masculin	3	<6	1	18
feminino	4	6	1	18
masculin	4	<6	1	18
feminino	4	<6	1	18
masculin	5	<6	1	18
feminino	5	6	1	18
masculin	1	6	2	18
masculin	2	<6	1	18
masculin	1	<6	1	18
masculin	4	<6	1	18
masculin	4	<6	1	18
masculin	1	6	1	18
feminino	1	<6	1	18
feminino	4	<6	1	18
feminino	2	<6	2	18
feminino	1	<6	2	18
masculin	2	<6	1	18
masculin	3	6	3	18
masculin	2	<6	1	18
feminino	1	<6	2	18
masculin	2	<6	1	18
masculin	5	<6	1	18
feminino	3	6	1	18
feminino	4	<6	1	18
masculin	4	6	1	18
feminino	1	<6	1	18
masculin	5	<6	1	18
masculin	3	6	1	18
masculin	5	<6	2	18
masculin	4	<6	3	18
masculin	4	<6	1	18
feminino	5	<6	1	18
masculin	4	<6	2	18
masculin	2	<6	1	18
masculin	4	6	2	18
feminino	3	<6	1	18
feminino	1	<6	1	18
feminino	1	<6	2	18
masculin	1	<6	1	18
feminino	1	<6	1	18
masculin	3	<6	1	18
masculin	5	<6	1	18
feminino	1	<6	2	18
masculin	3	<6	1	18
feminino	4	6	2	18
feminino	1	<6		18
feminino	3	<6	1	18
feminino	2	<6	1	18
masculin	3	<6	1	18
feminino	1	<6	1	18
feminino	2	<6	1	18
feminino	1	<6	1	18
masculin	4	<6	1	18
feminino	3	<6	3	18
masculin	2	<6	2	18
feminino	1	<6	1	18
feminino	5	<6	2	18
feminino	1	<6	2	18
feminino	2	6	1	18
masculin	2	<6	2	18
feminino	3	<6	1	18
feminino	1	<6	1	18
masculin	4	<6	1	18
masculin	4	<6	1	18
feminino	1	<6	1	18
feminino	3	<6	1	18
feminino	2	6	1	18
feminino	5	<6	1	18
masculin	4	<6	1	18
feminino	5	<6	2	18
masculin	2	<6	1	18
masculin	5	<6	1	18
masculin	5	<6	1	18
feminino	1	<6	3	18
feminino	4	<6	2	18
feminino	4	<6	1	18
feminino	1	<6	3	18
masculin	5	<6	3	18
feminino	4	<6	1	18
masculin	5	<6	2	18
masculin	5	<6	1	18
masculin	2	6	1	18
feminino	1	<6	3	18
masculin	4	<6	2	18
feminino	4	6	1	18
feminino	1	6	1	18
masculin	2	6	1	18
masculin	4	<6	3	18
feminino	1	<6	1	18
feminino	1	<6	1	18
feminino	3	<6	1	18
masculin	4	6	1	18
feminino	5	<6	1	18
feminino	2	<6	2	18
masculin	1	<6	1	18
feminino	2	<6	3	18
feminino	2	<6	1	18
masculin	2	<6	1	18
masculin	1	<6	1	18
feminino	5	<6	1	18
masculin	2	<6	1	18
feminino	1	<6	1	18
feminino	4	<6	1	18
masculin	5	6	1	18
feminino	2	<6	1	18
masculin	5	<6	1	18
feminino	1	6	3	18
feminino	3	6	1	18
feminino	2	<6	2	18
feminino	1	<6	1	18
feminino	4	<6	1	18
feminino	4	<6	3	18
feminino	5	<6	1	18
masculin	2	<6	1	18
feminino	1	<6	1	18
masculin	1	<6	2	18
masculin	1	<6	1	18
feminino	5	<6	1	18
masculin	1	<6	1	18
feminino	2	<6	1	18
masculin	4	<6	3	18
feminino	5	<6	2	18
feminino	5	<6	1	18
masculin	3	<6	2	18
masculin	1	6	3	18
masculin	2	<6	1	18
feminino	3	6	1	18
masculin	5	6	3	18
feminino	1	<6	1	18
feminino	3	<6	3	18
feminino	5	<6	1	18
feminino	2	<6	2	18
feminino	2	<6	1	18
feminino	3	<6	2	18
masculin	4	6	1	18
masculin	4	<6	1	18
masculin	5	<6	3	18
feminino	3	<6	1	18
feminino	2	<6	1	18
masculin	2	<6	2	18
feminino	2	<6	1	18
feminino	3	<6	2	18
feminino	3	<6	1	18
feminino	5	<6	1	18
feminino		<6	1	18
feminino	4	<6	1	18
feminino	4	<6	1	18
feminino	3	<6	1	18
feminino	1	<6	3	18
masculin	4	<6	2	18
feminino	1	<6	3	18
feminino	5	6	1	18
feminino	1	<6	2	18
masculin	3	<6	1	18
masculin	4	<6	3	18
feminino	4	<6	1	18
masculin	3	6	3	18
feminino	5	<6	1	18
masculin	5	<6		18
feminino	2	<6	3	18
masculin	4	6	1	18
feminino	4	<6	1	18
feminino	3	<6	3	18
masculin	4	<6	1	18
masculin	4	<6		18
feminino	4	6	1	18
feminino	3	<6	1	18
feminino	1	<6	3	18
feminino	4	<6	2	18
masculin	2	<6	1	18
feminino	1	6	3	18
feminino	3	<6	1	18
masculin	5	<6	1	18
feminino	5	<6	1	18
masculin	2	<6	1	18
masculin	1	<6	1	18
feminino	3	<6	2	18
masculin	1	<6	1	18
masculin	4	<6	1	18
feminino	1	6	2	18
feminino	1	<6	1	18
feminino	5	<6	1	18
feminino	1	<6	3	18
feminino	5	<6	1	18
feminino	1	<6	2	18
feminino	1	<6	2	18
masculin	2	<6	1	18
feminino	4	<6	1	18
feminino	5	6	1	18
feminino	5	<6	1	18
feminino	4	<6	2	18
feminino	2	<6	1	18
masculin	4	<6	1	18
feminino	4	<6	1	18
feminino	1	<6	1	18
feminino	3	<6	1	18
feminino	5	<6	2	18
masculin	5	<6	1	18
masculin	1	<6	2	18
feminino	2	<6	2	18
masculin	4	6	1	18
feminino	5	<6	1	18
feminino	1	6	1	18
feminino	3	<6	1	18
feminino	4	<6	1	18
feminino	4	<6	1	18
masculin	5	<6	1	18
masculin	4	<6	1	18
masculin	5	<6	2	18
feminino	3	<6	2	18
feminino	2	<6	2	18
feminino	2	<6	1	18
masculin	5	6	1	18
masculin	2	<6	1	18
masculin	1	<6	2	18
masculin	1	<6		18
masculin	1	<6	3	18
masculin	2	<6	2	18
feminino	2	<6	1	18
feminino	5	<6	1	18
feminino	2	<6	2	18
feminino	5	<6	1	18
feminino	4	<6	1	18
masculin	1	<6	1	18
feminino	2	<6	3	18
feminino	5	<6	1	18
feminino	3	<6	1	18
masculin	2	<6	1	18
masculin	4	<6	1	18
masculin	5	<6	1	18
feminino	3	6	2	18
masculin	5	<6	1	18
masculin	3	<6	1	18
masculin	1	<6	1	18
masculin	1	<6		18
feminino	1	<6	1	18
masculin	3	<6	1	18
feminino	4	<6	1	18
masculin	4	<6	1	18
feminino	1	<6	1	18
masculin	2	<6	2	18
masculin	1	<6	1	18
feminino	1	6	1	18
feminino	4	6	1	18
feminino	4	<6	1	18
masculin	1	<6	1	18
masculin	4	<6	3	18
feminino	3	<6	1	18
feminino	3	<6	2	18
masculin	1	6	1	18
feminino	2	<6	2	18
masculin	4	<6	1	18
masculin	2	<6	1	18
feminino	2	6	1	18
masculin	4	<6	1	18
masculin	2	<6	1	18
feminino	2	<6	1	18
feminino	5	6	1	18
masculin	5	<6	1	18
masculin	4	<6	1	18
masculin	4	<6	1	18
feminino	5	<6	1	18
masculin	5	<6	1	18
feminino	4	<6	3	18
feminino	4	6		18
feminino	5	6	1	18
masculin	5	<6	1	18
feminino	2	<6	1	18
masculin	3	<6	1	18
masculin	4	<6	1	18
masculin	3	<6	1	18
feminino	4	<6	1	18
masculin	3	<6	2	18
masculin	1	<6	1	18
masculin	3	<6	1	18
masculin	1	<6	1	18
masculin	2	<6	1	18
feminino	3	6	2	18
masculin	2	<6	1	18
feminino	1	<6	3	18
masculin	5	<6	1	18
feminino	5	<6	1	18
feminino	3	<6	1	18
masculin	4	<6	3	18
masculin	2	<6	1	18
masculin	2	6	1	18
feminino	5	<6	3	18
masculin	4	<6	1	18
feminino	2	<6	1	18
feminino	5	<6	1	18
feminino	4	<6	2	18
masculin	2	<6	2	18
feminino	3	<6	1	18
feminino	3	<6	2	18
masculin	2	<6	1	18
masculin	1	6	1	18
feminino	5	<6	1	18
masculin	4	<6	3	18
masculin	2	<6	1	18
feminino	4	<6	1	18
masculin	5	<6	3	18
feminino	1	6	2	18
feminino	1	6	3	18
masculin	2	<6	1	18
feminino	3	6	1	18
feminino	2	<6	1	18
feminino	3	<6	1	18
masculin	2	6	1	18
feminino	4	<6	3	18
masculin	4	6	1	18
masculin	4	6	1	18
masculin	2	<6	1	18
feminino	1	<6	1	18
feminino	5	<6	1	18
masculin	3	<6	1	18
masculin	3	6	1	18
masculin	2	<6	1	18
feminino	2	<6	2	18
masculin	3	<6	2	18
masculin	2	<6	1	18
feminino	1	6	1	18
feminino	1	6	2	18
masculin	2	6	2	18
masculin	3	<6	1	18
masculin	3	6	1	18
masculin	5	<6	1	18
masculin	1	<6	1	18
feminino	5	<6	1	18
masculin	1	6	3	18
feminino	2	6	1	18
masculin	5	<6	1	18
feminino	3	<6	1	18
feminino	4	<6	1	18
feminino	5	<6	1	18
feminino	5	6	2	18
feminino	2	<6		18
feminino	3	<6	1	18
masculin	5	<6	1	18
masculin	3	<6	1	18
masculin	5	<6	1	18
feminino	1	<6	1	18
feminino	2	<6	1	18
masculin	4	6	1	18
masculin	1	<6	2	18
feminino	5	<6	1	18
masculin	5	6		18
masculin	5	<6	1	18
masculin	5	<6	1	18
masculin	4	<6	1	18
masculin	4	6	1	18
masculin	3	<6	1	18
feminino	4	<6	1	18
feminino	1	<6	3	18
feminino	2	<6	1	18
masculin	2	6	1	18
feminino	2	<6	1	18
feminino	2	<6	2	18
masculin	1	<6	1	18
masculin	4	<6	1	18
masculin	5	6	1	18
feminino	1	<6	1	18
feminino	1	<6	1	18
masculin	3	<6	1	18
masculin	5	<6	3	18
feminino	3	<6	1	18
feminino	2	6	2	18
masculin	3	<6	2	18
feminino	2	<6	1	18
masculin	2	6	1	18
feminino	3	<6	2	18
feminino	1	6	3	18
feminino	5	<6	1	18
masculin	4	<6	1	18
feminino	5	<6	2	18
masculin	2	<6	1	18
masculin	5	6	1	18
feminino	4	<6	1	18
feminino	3	6	1	18
masculin	3	<6	3	18
masculin	2	<6	2	18
feminino	1	<6	1	18
feminino	3	<6	3	18
masculin	4	6	1	18
feminino	1	<6	3	18
masculin	1	<6		18
feminino	1	<6	3	18
feminino	1	<6	1	18
feminino	2	<6	1	18
feminino	3	<6	1	18
masculin	4	<6	2	18
masculin	5	6	1	18
feminino	4	<6	1	18
masculin	5	6	1	18
feminino	3	<6	1	18
masculin	5	<6	3	18
masculin	4	<6	1	18
masculin	5	<6	1	18
masculin	4	<6	1	18
feminino	5	<6	2	18
feminino	1	6	2	18
masculin	2	<6	1	18
masculin	4	<6	2	18
masculin	3	<6	1	18
feminino	2	<6	1	18
feminino	2	<6	1	18
masculin	5	<6	1	18
feminino	5	6	1	18
feminino	5	<6	1	18
feminino	3	<6	1	18
masculin	3	<6	3	18
feminino	2	<6	1	18
feminino	1	<6	1	18
masculin	4	<6	2	18
feminino	4	<6	1	18
feminino	5	<6	1	18
feminino	1	<6	3	18
feminino	5	<6	1	18
masculin	4	<6	3	18
masculin	5	<6	1	18
feminino	3	<6	1	18
masculin	5	<6	1	18
feminino	2	<6	1	18
feminino	5	<6	1	18
feminino	3	<6	1	18
masculin	2	<6	3	18
masculin	1	<6	1	18
masculin	2	<6	1	18
feminino	1	6	2	18
masculin	5	<6	2	18
feminino	5	<6	1	18
masculin	1	6	1	18
masculin	5	<6	2	18
feminino	2	<6	1	18
masculin	4	<6	2	18
masculin	5	<6	2	18
feminino	2	6	1	18
feminino	1	<6	3	18
feminino	4	<6	1	18
feminino	1	<6	1	18
masculin	4	<6	3	18
masculin	5	6	1	18
masculin	1	<6	1	18
masculin	4	<6	1	18
masculin	5	<6	2	18
feminino	4	<6	1	18
feminino	5	<6	1	18
masculin	4	6	2	18
masculin	3	<6	1	18
masculin	4	<6	1	18
masculin	3	<6	1	18
masculin	3	<6	1	18
masculin	1	<6	1	18
feminino	1	<6	2	18
masculin	4	<6	3	18
feminino	1	<6	1	18
feminino	5	<6	1	18
feminino	4	<6	1	18
masculin	3	<6	1	18
feminino	3	<6	1	18
masculin	5	<6	3	18
masculin	5	<6	1	18
masculin	2	<6	1	18
masculin	3	<6	1	18
feminino	1	<6	3	18
feminino	5	<6	1	18
masculin	4	<6	1	18
feminino	3	<6	1	18
feminino	4	<6	1	18
masculin	4	6	1	18
masculin	3	<6	3	18
masculin	2	<6	1	18
masculin	2	6	1	18
feminino	5	<6	2	18
feminino	1	<6	2	18
masculin	1	6	1	18
masculin	4	<6	1	18
masculin	4	<6	1	18
feminino	3	<6	3	18
masculin	5	<6	2	18
masculin	2	<6	1	18
feminino	5	<6	1	18
masculin	4	6	2	18
masculin	1	<6	1	18
masculin	3	<6	1	18
feminino	4	<6	2	18
feminino	4	<6	1	18
masculin	3	<6		18
masculin	4	<6	2	18
feminino	1	<6	1	18
feminino	3	<6	1	18
masculin	2	<6	2	18
feminino	2	<6	1	18
feminino	4	<6	1	18
feminino	5	<6	1	18
masculin	5	<6	1	18
feminino	1	<6	1	18
masculin	3	6	2	18
masculin	5	6	2	18
feminino	1	<6	2	18
feminino	1	<6	1	18
masculin	5	<6	1	18
feminino	1	<6	1	18
masculin	1	6	1	18
feminino	2	6	1	18
feminino	4	<6	1	18
feminino	2	6	1	18
masculin	2	<6	1	18
feminino	3	<6	1	18
masculin	3	6	2	18
masculin	3	6	1	18
masculin	5	<6	3	18
feminino	1	<6	2	18
feminino	3	<6	1	18
masculin	3	<6	1	18
feminino	1	<6	1	18
feminino	4	<6	1	18
masculin	4	<6	1	18
feminino	5	<6	1	18
feminino	4	<6	1	18
feminino	4	<6	1	18
feminino	2	<6	1	18
masculin	2	<6	1	18
feminino	4	<6	3	18
masculin	5	<6	3	18
masculin	5	6	1	18
feminino	5	<6	2	18
feminino	2	<6	1	18
masculin	4	<6	3	18
feminino	1	<6	3	18
feminino	2	<6	2	18
feminino	2	<6	1	18
masculin	2	<6	1	18
feminino	2	<6	3	18
masculin	3	6	1	18
feminino	3	6	3	18
feminino	2	<6	1	18
masculin	5	<6	1	18
masculin	3	<6	3	18
masculin	3	<6	1	18
masculin	2	<6	2	18
masculin	2	<6	1	18
masculin	5	<6	2	18
feminino	1	<6	1	18
feminino	2	<6	1	18
feminino	3	<6	1	18
masculin	5	6	3	18
feminino	3	<6	1	18
feminino	3	<6	1	18
masculin	4	<6	1	18
feminino	3	6	1	18
masculin	4	<6	1	18
masculin	3	<6	3	18
feminino	4	<6	1	18
feminino	2	<6	2	18
feminino	5	<6	1	18
feminino	5	<6	1	18
masculin	1	<6	1	18
feminino	5	<6	1	18
feminino	3	<6	1	18
masculin	5	<6	1	18
masculin	2	<6	1	18
feminino	3	<6	1	18
masculin	3	<6	1	18
feminino	2	<6	1	18
masculin		<6	2	18
feminino	5	<6	1	18
masculin	1	<6	1	18
masculin	4	<6	1	18
masculin	1	<6	1	18
masculin	1	<6	1	18
feminino	5	<6	1	18
feminino	2	<6	1	18
masculin	2	<6	2	18
masculin	4	6	1	18
feminino	3	<6	1	18
masculin	4	<6	2	18
masculin	5	<6	3	18
feminino	5	<6	1	18
masculin	5	<6	1	18
feminino	5	<6	1	18
masculin	3	<6	1	18
masculin	2	6	1	18
feminino	2	<6	3	18
masculin	2	<6	1	18
masculin	4	<6	1	18
masculin	2	<6		18
feminino	1	<6	1	18
masculin	1	<6	1	18
feminino	5	6	1	18
feminino	1	<6	1	18
masculin	3	<6	1	18
feminino	3	<6	1	18
masculin	2	<6	1	18
feminino	2	6	3	18
masculin	5	<6	1	18
masculin	4	<6	2	18
masculin	4	<6	1	18
feminino	5	<6	1	18
feminino	4	<6	2	18
feminino	3	<6	1	18
masculin	2	<6	1	18
feminino	5	<6	1	18
feminino	1	6	1	18
feminino	2	<6	1	18
masculin	3	<6	2	18
feminino	3	6	1	18
feminino	4	6	1	18
feminino	1	<6	1	18
feminino	5	<6	1	18
masculin	4	<6	1	18
masculin	3	<6	1	18
feminino	4	<6	1	18
masculin	1	<6	1	18
feminino	3	<6	1	18
masculin	4	<6	3	18
feminino	4	6	2	18
feminino	1	6	1	18
masculin	5	<6	1	18
feminino	1	<6	1	18
masculin	3	<6		18
feminino	4	<6	1	18
feminino	5	6	1	18
masculin	3	<6	1	18
feminino	1	<6	1	18
feminino	3	<6	1	18
masculin	5	<6	1	18
feminino	2	6	2	18
feminino	1	6	2	18
feminino	2	<6	1	18
feminino	2	<6	1	18
masculin	3	<6	2	18
masculin	4	<6	1	18
masculin	1	<6	1	18
feminino	2	<6	3	18
masculin	4	<6	1	18
feminino	1	<6	2	18
masculin	3	<6	3	18
masculin	4	<6	1	18
feminino	5	<6	2	18
feminino	1	<6	1	18
masculin	4	<6	1	18
feminino	4	<6	1	18
feminino	1	6	2	18
feminino	4	<6	1	18
feminino	3	<6	1	18
feminino	5	<6	1	18
feminino	4	6	1	18
feminino	2	<6	1	18
feminino	5	<6	1	18
feminino	5	<6	1	18
feminino	2	<6	2	18
feminino	4	6	1	18
masculin	3	6	1	18
masculin	2	<6	1	18
feminino	5	<6	1	18
feminino	2	<6	2	18
feminino	3	<6	1	18
feminino	5	<6	1	18
feminino	5	<6	2	18
feminino	4	<6	1	18
feminino	5	<6	1	18
feminino	3	<6	1	18
feminino	1	<6		18
masculin	4	<6	3	18
feminino	3	<6	2	18
masculin	4	<6	3	18
feminino	3	<6	1	18
masculin	4	<6	2	18
masculin	2	<6	2	18
feminino	4	<6	1	18
feminino	3	<6	1	18
feminino	5	<6	1	18
masculin	5	<6	2	18
feminino	5	<6	1	18
masculin	3	<6	2	18
masculin	3	<6	3	18
masculin	1	<6	2	18
masculin	2	<6	1	18
feminino	3	<6	1	18
feminino	4	<6	1	18
feminino	3	<6	1	18
masculin	3	<6	1	18
feminino	2	<6	1	18
feminino	5	<6	2	18
masculin	5	<6	1	18
masculin	5	<6	1	18
feminino	2	<6	1	18
masculin	3	<6	1	18
feminino	2	<6	1	18
feminino	4	<6	1	18
masculin	5	6	1	18
feminino	4	<6	1	18
feminino	5	<6	1	18
masculin	3	<6	1	18
masculin	4	<6	1	18
masculin	2	6	1	18
masculin	4	<6	1	18
feminino	2	<6	1	18
feminino	3	<6	2	18
masculin	5	<6	1	18
masculin	1	<6	1	18
masculin	3	<6	2	18
feminino	4	<6	1	18
masculin	4	<6	2	18
masculin	3	<6	1	18
masculin	5	<6	1	18
feminino	5	<6	1	18
feminino	3	<6	1	18
feminino	4	<6	1	18
masculin	2	<6	1	18
feminino	4	<6	2	18
feminino	5	<6	1	18
feminino	1	<6	1	18
feminino	3	<6	3	18
masculin	2	6	1	18
masculin	1	6	1	18
feminino	3	<6	1	18
feminino	2	<6	3	18
feminino	1	<6	1	18
feminino	2	<6	2	18
feminino	4	<6	1	18
masculin	5	<6	2	18
masculin	3	<6	2	18
feminino	1	<6	2	18
feminino	3	<6	1	18
masculin	3	<6	2	18
feminino	2	<6	2	18
feminino	5	<6	1	18
feminino	2	<6	1	18
feminino	4	<6	3	18
feminino	5	<6	2	18
feminino	4	<6	3	18
masculin	5	<6	1	18
masculin	1	6	2	18
masculin	2	<6	1	18
masculin	2	<6	1	18
masculin	2	<6	1	18
masculin	5	<6	1	18
feminino	2	<6	1	18
masculin	2	6	1	18
feminino	1	6	2	18
feminino	2	6	1	18
feminino	1	<6	2	18
feminino	4	<6	1	18
feminino	5	<6	3	18
masculin	1	<6	2	18
feminino	1	<6	3	18
masculin	5	<6	1	18
feminino	3	<6	1	18
feminino	3	<6	3	18
masculin	4	<6	1	18
feminino	4	<6	2	18
masculin	2	<6		18
masculin	3	6	1	18
masculin	4	<6	1	18
masculin	1	<6	1	18
masculin	5	6	1	18
masculin	2	<6	1	18
masculin	3	<6	1	18
masculin	1	<6	1	18
feminino	2	<6	1	18
masculin	1	<6	1	18
masculin	2	6	1	18
masculin	1	6	1	18
masculin	2	<6	3	18
feminino	1	<6	2	18
feminino	1	<6	1	18
feminino	4	<6	2	18
masculin	5	<6	1	18
masculin	1	<6	1	18
masculin	1	6	1	18
masculin	1	6	1	18
masculin	1	6	1	18
feminino	2	<6	1	18
feminino	4	<6	1	18
masculin	2	<6	3	18
feminino	1	<6	1	18
feminino	2	<6	1	18
masculin	2	<6	1	18
feminino	1	<6	1	18
feminino	3	<6	1	18
feminino	4	6	1	18
masculin	5	<6	2	18
masculin	3	<6	3	18
masculin	4	<6	1	18
feminino	5	<6	2	18
feminino	1	<6	1	18
feminino	5	<6	3	18
masculin	4	<6	1	18
feminino	2	<6	1	18
masculin	1	<6	2	18
feminino	1	<6	3	18
masculin	5	<6	1	18
feminino	5	<6	2	18
feminino	3	6	1	18
masculin	4	6	1	18
feminino	1	<6	2	18
masculin	3	6	1	18
feminino	1	6	1	18
feminino	2	<6	1	18
feminino	3	<6	1	18
feminino	4	<6	1	18
masculin	5	<6	1	18
masculin	3	6	1	18
masculin	5	6	1	18
masculin	4	6	1	18
masculin	2	<6	1	18
masculin	3	<6	1	18
masculin	4	<6	2	18
masculin	2	<6	1	18
feminino	5	<6	3	18
masculin	3	6	2	18
masculin	5	<6	2	18
feminino	3	<6	2	18
feminino	1	6	1	18
masculin	3	<6	1	18
masculin	1	<6	1	18
feminino	1	6	1	18
feminino	3	6	1	18
masculin	5	<6	1	18
masculin	1	<6	1	18
masculin	4	<6	1	18
feminino	1	<6	1	18
feminino	5	<6	2	18
feminino	3	<6	1	18
feminino	5	<6		18
masculin	4	<6	1	18
masculin	2	<6	1	18
feminino	5	6	1	18
masculin	4	<6	1	18
masculin	1	<6	1	18
masculin	4	<6	1	18
feminino	2	<6	2	18
feminino	3	<6	2	18
feminino	3	<6	1	18
masculin		<6		18
masculin	1	<6	1	18
feminino	4	<6	2	18
masculin	2	<6	1	18
masculin	5	<6	1	18
masculin	3	6	1	18
feminino	2	6	1	18
feminino	4	<6	1	18
masculin	5	<6	1	18
feminino	1	<6	3	18
masculin	1	<6	1	18
masculin	5	<6	1	18
feminino	5	<6	1	18
feminino	4	6	1	18
feminino	1	<6	1	18
masculin	4	<6	1	18
masculin	4	<6	1	18
masculin	1	<6	1	18
feminino	5	<6	1	18
feminino	3	<6	1	18
feminino	5	<6	1	18
feminino	2	<6	1	18
feminino	5	<6	2	18
masculin	4	<6	1	18
masculin	1	<6	1	18
feminino	4	<6	1	18
masculin	4	<6	2	18
masculin	3	<6	1	18
feminino	2	<6	3	18
masculin	2	6	2	18
feminino	1	<6	3	18
feminino	5	<6	3	18
feminino	3	<6	1	18
masculin	3	<6	1	18
feminino	1	<6	1	18
feminino	1	<6	1	18
feminino	4	<6	1	18
masculin	2	<6	1	18
masculin	2	<6	1	18
feminino	4	<6	1	18
masculin	1	<6	1	18
masculin	4	<6	2	18
feminino	2	<6	1	18
feminino	4	6	1	18
feminino	1	<6	2	18
feminino	4	<6	1	18
feminino	4	<6	1	18
masculin	4	<6	1	18
feminino	1	<6	1	18
masculin	2	6	2	18
feminino	2	<6	1	18
masculin	2	<6	1	18
masculin	1	<6	1	18
feminino	1	<6	1	18
masculin	4	<6	1	18
feminino	2	<6	1	18
masculin	1	<6	1	18
feminino	4	<6	1	18
feminino	2	<6	1	18
masculin	4	<6	1	18
masculin	1	<6	1	18
masculin	5	<6	1	18
masculin	2	<6	2	18
masculin	2	6	2	18
masculin	5	<6	2	18
feminino	4	<6	1	18
feminino	5	<6	1	18
masculin	3	<6	1	18
masculin	3	<6	3	18
masculin	3	<6	1	18
feminino	2	6	1	18
masculin	1	<6	1	18
masculin	5	<6	1	18
masculin	5	<6	2	18
feminino	4	6	1	18
masculin	1	<6	1	18
masculin	3	<6	1	18
feminino	2	<6	1	18
masculin	5	<6	2	18
feminino	2	<6	1	18
feminino	2	<6	3	18
feminino	5	<6	3	18
masculin	3	<6	1	18
masculin	5	<6	3	18
feminino	3	<6	1	18
feminino	5	<6	1	18
feminino	5	<6	1	18
masculin	2	<6	1	18
feminino	5	<6	1	18
masculin	4	<6	1	18
feminino	1	<6	1	18
masculin	2	<6	2	18
masculin	1	<6	1	18
masculin	2	6	1	18
feminino	4	6	1	18
masculin	3	6	1	18
feminino	3	<6	3	18
masculin	2	<6	1	18
feminino	5	<6	1	18
feminino	2	<6	1	18
masculin	5	6	1	18
masculin	4	<6	1	18
feminino	1	<6	1	18
feminino	1	<6	1	18
feminino	5	<6	1	18
masculin	1	<6	1	18
feminino	2	<6	1	18
feminino	5	<6	1	18
masculin	3	6	1	18
masculin	3	<6	1	18
feminino	1	<6	2	18
masculin	2	<6	1	18
feminino	5	<6	1	18
masculin	5	6		18
masculin	2	<6	2	18
feminino	5	<6	1	18
masculin	1	<6	2	18
feminino	2	<6	2	18
feminino	3	<6	3	18
feminino	5	<6	1	18
feminino	3	<6	1	18
feminino	4	<6	1	18
masculin	5	<6	1	18
feminino	5	<6	1	18
feminino	2	<6	2	18
masculin	1	<6	1	18
masculin	1	<6	1	18
masculin	2	<6	1	18
masculin	4	6	1	18
masculin	3	<6	1	18
masculin	2	<6	1	18
masculin	4	<6	1	18
feminino	1	<6	1	18
feminino	4	6	1	18
feminino	2	<6	1	18
feminino	4	<6	1	18
masculin	3	<6	1	18
feminino	2	<6	2	18
feminino	1	6	1	18
masculin	1	<6	1	18
feminino	1	<6	1	18
feminino	3	<6	1	18
feminino	4	<6	3	18
feminino	3	<6		18
masculin	3	<6	1	18
masculin	2	<6	1	18
feminino	4	<6	1	18
feminino	3	<6	1	18
feminino	5	6	1	18
feminino	1	<6	1	18
feminino	5	6	3	18
masculin	4	<6	1	18
feminino	2	<6	1	18
feminino	3	<6	1	18
masculin	5	<6	1	18
masculin	4	<6	1	18
feminino	2	<6	1	18
feminino	3	<6	1	18
feminino	2	<6	1	18
feminino	5	<6	1	18
masculin	5	<6	3	18
feminino	3	<6	1	18
masculin	4	<6	1	18
feminino	3	6	1	18
masculin	2	<6	1	18
masculin	1	<6	1	18
masculin	2	<6	1	18
feminino	4	<6	1	18
masculin	2	<6	1	18
masculin	2	<6	1	18
masculin	1	<6	1	18
masculin	2	<6	1	18
feminino	4	<6	1	18
feminino	5	<6	1	18
feminino	5	<6	1	18
feminino	5	<6	1	18
masculin	1	<6	2	18
masculin	4	<6	1	18
feminino	2	<6	1	18
feminino	3	6	2	18
masculin	4	<6	1	18
masculin	1	<6	1	18
masculin	2	<6	1	18
masculin	3	<6	2	18
feminino	5	<6	2	18
masculin	4	6	1	18
masculin	3	<6	2	18
masculin	5	<6	1	18
masculin	4	<6	2	18
masculin	5	<6	1	18
masculin	5	<6	1	18
feminino	3	<6	2	18
feminino	5	<6	1	18
feminino	2	<6	1	18
feminino	4	<6	1	18
feminino	3	<6	1	18
masculin	1	<6	1	18
masculin	4	<6	1	18
feminino	1	<6	1	18
feminino	2	<6	1	18
feminino	3	<6	3	18
masculin	3	<6	1	18
masculin	3	<6	3	18
feminino	5	<6	1	18
masculin	4	<6	2	18
feminino	3	<6	1	18
masculin	2	<6	1	18
masculin	2	<6	2	18
masculin	3	<6	2	18
masculin	3	<6	3	18
masculin	5	<6	1	18
masculin	4	<6	1	18
feminino	1	<6	1	18
feminino	5	<6	1	18
masculin	4	<6	2	18
masculin	2	<6	1	18
feminino	1	6	1	18
masculin	3	<6	1	18
feminino	2	<6	1	18
masculin	2	<6	1	18
feminino	5	<6	2	18
masculin	1	6	1	18
feminino	5	<6	1	18
masculin	1	6	2	18
feminino	2	<6	1	18
masculin	5	6	2	18
masculin	4	6	1	18
feminino	1	<6	1	18
feminino	3	<6	1	18
masculin	1	<6	1	18
masculin	1	<6	3	18
masculin	2	<6	1	18
masculin	1	<6	1	18
feminino	5	<6	1	18
feminino	2	<6	1	18
feminino	1	6	1	18
feminino	5	<6	2	18
masculin	1	<6	1	18
feminino	3	<6	1	18
masculin	2	<6		18
masculin	3	<6	2	18
masculin	5	6	1	18
masculin	5	<6	1	18
masculin	5	<6	2	18
feminino		<6		18
masculin	4	<6	2	18
masculin	3	<6	1	18
feminino	5	<6	1	18
feminino	1	<6	2	18
masculin	5	<6	1	18
masculin	4	<6	1	18
masculin	2	<6	1	18
masculin	5	<6	1	18
feminino	3	<6	1	18
masculin	5	<6	1	18
masculin	3	<6	1	18
feminino	3	<6	2	18
masculin	4	<6	1	18
masculin	5	<6	2	18
masculin	2	<6	1	18
masculin	4	<6	1	18
feminino	3	<6	2	18
masculin	3	<6	1	18
masculin	3	<6	1	18
masculin	4	<6	1	18
feminino	3	<6	2	18
feminino	3	<6	2	18
feminino	4	<6	2	18
masculin	2	<6	1	18
masculin	5	<6	1	18
masculin	4	<6	1	18
feminino	3	<6	1	18
feminino	2	<6	3	18
masculin	5	<6	2	18
masculin	4	<6	1	18
masculin	5	<6	1	18
feminino	2	<6	1	18
feminino	2	<6	2	18
masculin	3	<6	2	18
masculin	3	<6		18
feminino	4	<6	1	18
masculin	3	<6	1	18
masculin	4	<6	1	18
feminino	2	<6	3	18
masculin	2	<6	1	18
feminino	3	<6	1	18
feminino	5	<6	1	18
feminino	3	<6	1	18
feminino	5	<6	1	18
masculin	1	<6	3	18
feminino	2	<6	2	18
feminino	4	<6	1	18
masculin	5	<6	1	18
feminino	3	6	2	18
feminino	4	<6	1	18
masculin	1	<6	1	18
feminino	2	<6	1	18
feminino	3	<6		18
feminino	5	<6	1	18
masculin	2	6	1	18
masculin	4	<6	1	18
feminino	2	<6	1	18
masculin	2	<6	1	18
masculin	4	<6	1	18
feminino	1	<6	1	18
feminino	3	<6	1	18
masculin	2	<6	3	18
feminino	2	<6	1	18
masculin	5	<6	2	18
masculin	5	<6	2	18
feminino	3	<6	2	18
feminino	2	<6	1	18
feminino	1	<6	2	18
masculin	2	<6	1	18
feminino	3	6	2	18
feminino	4	<6	1	18
feminino	5	<6	1	18
masculin	2	<6	1	18
masculin	4	<6	2	18
masculin	3	<6	1	18
feminino	4	<6	1	18
feminino	3	<6	1	18
feminino	4	<6	1	18
feminino	3	<6	2	18
masculin	2	<6	2	18
masculin	4	<6	1	18
feminino	4	<6	2	18
masculin	4	<6	1	18
feminino	1	<6	1	18
masculin	5	<6	1	18
masculin	5	<6	1	18
masculin	5	<6	1	18
masculin	3	<6	1	18
feminino	2	<6	1	18
feminino	5	<6	3	18
masculin	5	<6	2	18
feminino	2	<6	1	18
feminino	1	<6	1	18
feminino	3	<6	1	18
masculin	4	<6		18
masculin	1	<6	1	18
feminino	5	<6	1	18
feminino	3	<6	1	18
feminino	1	<6	2	18
masculin	1	6	1	18
masculin	2	<6	1	18
feminino	2	<6	1	18
masculin	4	<6	2	18
masculin	2	<6	2	18
masculin	1	<6	1	18
feminino	4	<6	1	18
masculin	3	<6	1	18
feminino	1	<6	1	18
masculin	1	<6	1	18
masculin	1	<6	1	18
masculin	2	<6	1	18
feminino	3	<6	1	18
feminino	4	<6	1	18
feminino	2	<6	1	18
feminino	1	<6	2	18
masculin	4	<6	1	18
masculin	5	<6	2	18
masculin	3	<6	1	18
feminino	2	<6	1	18
feminino	2	<6	1	18
feminino	3	<6	1	18
masculin	1	<6	1	18
masculin	3	6	1	18
feminino	1	<6	1	18
masculin	4	<6	1	18
feminino	5	<6	1	18
feminino	1	<6	1	18
feminino	2	<6	1	18
feminino	4	<6	1	18
feminino	1	<6	3	18
feminino	1	<6	2	18
masculin	5	<6	2	18
feminino	1	<6	2	18
feminino	3	<6	1	18
masculin	3	6	1	18
feminino	2	<6	1	18
feminino	2	<6	2	18
feminino	3	<6	1	18
feminino	3	<6	1	18
masculin	1	6	1	18
masculin	5	<6	1	18
masculin	4	<6	1	18
feminino	3	<6	1	18
feminino	4	<6	1	18
feminino	5	<6	3	18
feminino	1	<6	1	18
masculin	2	<6	1	18
masculin	1	6	1	18
feminino	4	<6	2	18
feminino	4	<6	2	18
masculin	3	<6	2	18
masculin	5	<6	2	18
masculin	2	<6	1	18
feminino	5	<6	1	18
masculin	4	<6	1	18
masculin	2	6	1	18
masculin	1	<6	1	18
feminino	5	<6	1	18
masculin	3	<6	1	18
feminino	3	<6		18
feminino	2	<6	1	18
masculin	5	<6	1	18
masculin	4	<6	1	18
feminino	1	<6	1	18
masculin	4	<6	2	18
masculin	3	<6	1	18
feminino	2	<6	1	18
feminino	1	<6	1	18
feminino	3	<6	1	18
masculin	5	<6	1	18
feminino	5	<6	1	18
masculin	4	<6	1	18
masculin	5	<6	2	18
masculin	2	<6	1	18
masculin	5	<6	2	18
masculin	4	<6	3	18
masculin	2	<6	2	18
feminino	5	<6	1	18
feminino	5	<6	2	18
feminino	2	6	1	18
feminino	4	<6	1	18
masculin	4	<6	1	18
masculin	1	<6	1	18
feminino	4	<6	1	18
masculin	4	6	1	18
masculin	1	<6	1	18
feminino	1	6	1	18
masculin	3	<6	1	18
feminino	3	<6	1	18
feminino	3	<6	1	18
masculin	2	<6	1	18
feminino	3	<6	1	18
feminino	3	<6	3	18
masculin	4	<6	1	18
masculin	1	<6	2	18
feminino	3	<6	3	18
feminino	2	<6	1	18
masculin	1	6	1	18
masculin	2	<6	1	18
masculin	4	<6	1	18
masculin	4	<6	2	18
masculin	5	<6	1	18
feminino	1	6	3	18
masculin	3	<6	1	18
masculin	5	<6	1	18
feminino	1	6	1	18
masculin	4	<6	1	18
feminino	3	<6	1	18
feminino	4	<6	1	18
feminino	3	<6	1	18
feminino	2	6	1	18
masculin	3	6	3	18
masculin	3	<6	1	18
feminino	4	6	1	18
masculin	2	<6	1	18
feminino	2	<6	1	18
masculin	5	6	1	18
feminino	4	<6	1	18
feminino	2	<6	2	18
feminino	2	<6	1	18
feminino	1	<6		18
feminino	3	6	1	18
masculin	3	<6	2	18
masculin	3	<6	1	18
feminino	4	<6	1	18
masculin	1	<6	1	18
masculin	1	<6	1	18
feminino	1	<6	1	18
masculin	4	<6	2	18
feminino	4	<6	1	18
feminino	4	<6	1	18
feminino	4	<6	1	18
feminino	1	<6	1	18
feminino	1	<6	3	18
feminino	3	<6	1	18
feminino	1	6	1	18
feminino	2	<6	3	18
masculin	3	<6	2	18
masculin	2	<6	1	18
masculin	2	<6	1	18
masculin	5	<6	1	18
feminino	5	<6	1	18
feminino	2	<6	1	18
feminino	5	<6	1	18
masculin	5	<6	1	18
feminino	3	<6	1	18
masculin	1	6	1	18
feminino	2	<6	1	18
masculin	2	<6	2	18
feminino	2	<6	1	18
masculin	2	<6	3	18
masculin	2	<6	3	18
masculin	3	<6	2	18
masculin	4	<6	1	18
masculin	3	<6	3	18
masculin	4	6	2	18
feminino	1	<6		18
feminino	4	<6	3	18
feminino	3	<6	1	18
masculin	4	<6	1	18
feminino	2	<6	1	18
masculin	5	<6	1	18
feminino	3	<6	3	18
masculin	1	<6	1	18
feminino	5	<6	3	18
feminino	2	<6	1	18
masculin	5	<6	3	18
masculin	1	<6	1	18
feminino	2	6	1	18
feminino	3	<6	1	18
masculin	4	<6	1	18
masculin	1	<6	1	18
masculin	3	<6	1	18
masculin	2	6	1	18
feminino	2	<6	1	18
feminino	3	<6	1	18
masculin	3	<6	1	18
masculin	5	<6	1	18
feminino	2	<6	1	18
masculin	2	<6	1	18
masculin	4	<6	1	18
feminino	1	<6	2	18
feminino	5	<6	2	18
masculin	2	6	1	18
feminino	3	<6	1	18
masculin	5	<6	2	18
masculin	2	<6	1	18
feminino	1	<6	2	18
masculin	4	<6	1	18
masculin	4	<6	1	18
feminino	4	<6	1	18
masculin	5	<6	1	18
feminino	4	<6	2	18
masculin	1	<6	1	18
masculin	1	<6	1	18
feminino	2	6	1	18
masculin	5	<6	1	18
feminino	5	<6	1	18
masculin	2	<6		18
feminino	5	<6	1	18
masculin	1	<6	1	18
masculin	4	<6	1	18
feminino	1	<6	1	18
masculin	5	<6	1	18
masculin	3	<6	1	18
masculin	4	<6	1	18
feminino	3	<6	1	18
masculin	1	<6	1	18
feminino	4	<6	3	18
feminino	5	<6	1	18
feminino	3	<6	1	18
feminino	3	<6	1	18
feminino		<6		18
masculin	3	<6	3	18
masculin	5	<6	1	18
feminino	5	<6	2	18
feminino	4	<6	3	18
feminino	5	<6	3	18
masculin	2	6	1	18
masculin	3	<6	1	18
masculin	1	<6	2	18
feminino	5	<6	1	18
masculin	5	<6	1	18
masculin	4	6	1	18
masculin	3	<6	1	18
masculin	5	<6	2	18
feminino	4	<6	1	18
masculin	2	6	1	18
masculin	5	<6	1	18
masculin	4	<6	2	18
masculin	3	<6	1	18
masculin	3	<6	2	18
feminino	2	<6	1	18
feminino	4	<6	2	18
masculin	3	<6	1	18
feminino	4	<6	2	18
masculin	4	6	1	18
feminino	1	<6	3	18
feminino	2	<6	1	18
masculin	5	<6	1	18
feminino	5	<6	1	18
feminino	1	<6	1	18
masculin	1	<6	1	18
feminino	4	<6	1	18
feminino	2	<6	1	18
feminino	1	<6	2	18
feminino	5	<6	2	18
masculin	2	<6	1	18
feminino	3	<6	1	18
feminino	2	<6	1	18
masculin	5	6	1	18
masculin	4	<6	1	18
feminino	4	<6	1	18
masculin	4	<6	1	18
masculin	4	<6	1	18
masculin	3	<6	1	18
feminino	1	<6	3	18
feminino	3	<6	1	18
masculin	3	<6	1	18
feminino	2	<6	1	18
masculin	4	<6	1	18
feminino	1	<6	1	18
feminino	5	<6	1	18
masculin	3	6	1	18
masculin	2	<6	2	18
feminino	1	<6	1	18
feminino	1	<6	1	18
masculin	3	<6	1	18
masculin	2	<6		18
masculin	5	<6	1	18
feminino	5	6	1	18
feminino	2	<6	1	18
masculin	4	<6	1	18
feminino	2	<6	1	18
masculin	3	<6	2	18
masculin	1	<6	1	18
feminino	5	<6	3	18
feminino	4	<6	1	18
masculin	4	<6	1	18
feminino	1	<6	1	18
masculin	5	<6	2	18
masculin	4	<6	1	18
masculin	4	<6	3	18
feminino	1	<6	3	18
feminino	2	<6	1	18
feminino	2	<6	1	18
feminino	1	<6	2	18
feminino	4	6	1	18
feminino	4	6	1	18
masculin	3	<6	2	18
feminino	3	<6	1	18
masculin	1	<6	1	18
masculin	2	<6	1	18
masculin	4	<6	3	18
feminino	3	<6	1	18
feminino	5	6	2	18
feminino	5	<6	1	18
feminino	4	<6	1	18
masculin	2	<6	1	18
masculin	3	<6		18
feminino	1	<6	2	18
feminino	1	<6	3	18
masculin	4	<6	1	18
feminino	5	<6	1	18
masculin	5	<6	1	18
feminino	4	6	1	18
masculin	1	<6		18
feminino	1	<6	1	18
feminino	1	<6	1	18
masculin	3	<6	1	18
masculin	2	<6	1	18
feminino	1	<6	1	18
masculin	4	<6	2	18
feminino	1	6	1	18
feminino	4	<6	1	18
masculin	4	<6	1	18
feminino	1	<6	2	18
feminino	4	<6	1	18
feminino	1	<6	1	18
masculin	1	<6	1	18
feminino	1	<6	1	18
masculin	5	6	1	18
feminino	2	<6	1	18
feminino	3	<6	3	18
feminino	5	<6	3	18
feminino	3	<6	1	18
feminino	4	<6	1	18
feminino	2	<6	1	18
masculin	3	<6	1	18
masculin	3	<6	1	18
feminino	4	<6	2	18
feminino	2	<6	1	18
masculin	4	<6	1	18
masculin	5	<6	1	18
feminino	3	<6	2	18
masculin	4	<6	1	18
masculin	3	<6	3	18
masculin	5	<6	3	18
masculin	1	<6	2	18
feminino	3	6	1	18
masculin	5	<6		18
masculin	1	<6	1	18
masculin	3	<6	1	18
masculin	2	<6	2	18
feminino	1	<6	2	18
masculin	3	6	1	18
feminino	3	6	1	18
feminino	1	<6	1	18
feminino	2	<6	1	18
feminino	4	<6	1	18
feminino	2	<6	2	18
masculin	4	<6	1	18
feminino	3	<6	2	18
feminino	3	<6	1	18
masculin	3	<6		18
masculin	2	<6	1	18
masculin	4	<6	1	18
masculin	4	<6	1	18
feminino	2	<6	1	18
masculin	5	<6	1	18
feminino	1	<6	3	18
masculin	4	<6	1	18
masculin	3	<6	1	18
feminino	5	<6	1	18
masculin	2	<6	1	18
masculin	4	6	2	18
masculin	4	<6	1	18
masculin	1	<6	1	18
feminino	4	<6	1	18
masculin	4	<6	1	18
feminino	5	<6	1	18
feminino	1	<6	1	18
masculin	1	6	1	18
masculin	2	<6	1	18
masculin	1	<6	1	18
masculin	2	<6	1	18
feminino	3	<6	1	18
feminino	3	<6	1	18
feminino	4	<6	1	18
feminino	3	<6	1	18
masculin	1	<6		18
masculin	5	<6	1	18
masculin	3	<6	3	18
feminino	4	<6	1	18
masculin	5	<6	1	18
feminino	1	<6	2	18
feminino	1	<6	2	18
masculin	4	<6	1	18
feminino		<6	2	18
masculin	2	<6	1	18
feminino	4	<6	1	18
feminino	1	<6	1	18
masculin	5	<6	2	18
masculin	2	<6	2	18
feminino	1	<6	1	18
masculin	4	<6	1	18
masculin	5	<6	3	18
masculin	5	<6	1	18
feminino	3	6	1	18
feminino	4	<6	1	18
feminino	5	<6	1	18
masculin	4	<6	2	18
masculin	3	<6	1	18
masculin	5	6	1	18
masculin	1	<6		18
masculin	5	<6	1	18
masculin	3	<6	2	18
masculin	3	<6	1	18
masculin	3	<6	1	18
feminino	3	<6	1	18
masculin	2	<6	2	18
feminino	5	<6	2	18
feminino	1	<6	3	18
feminino	3	<6	1	18
feminino	5	6	3	18
feminino	2	<6	1	18
feminino	3	<6	2	18
masculin	2	<6	1	18
masculin	2	<6		18
masculin	4	<6	1	18
masculin	3	<6	1	18
feminino	3	<6	1	18
feminino	4	<6	3	18
feminino	1	<6	1	18
masculin	3	<6	2	18
feminino	2	<6	1	18
feminino	5	<6	3	18
masculin	1	6	1	18
feminino	3	6	1	18
feminino	5	<6	1	18
masculin		<6	1	18
feminino	4	<6	1	18
masculin	1	<6	1	18
feminino	3	<6	2	18
masculin	2	<6	1	18
feminino	4	<6	1	18
masculin	4	<6	1	18
masculin	5	<6	2	18
feminino	3	<6	1	18
feminino	3	<6	1	18
masculin	3	<6	1	18
masculin	2	<6	2	18
feminino	5	<6	1	18
masculin	4	<6	1	18
feminino	3	<6	1	18
feminino	2	<6	1	18
feminino	5	<6	1	18
feminino	4	<6	1	18
masculin	1	<6	1	18
feminino	5	<6	1	18
feminino	1	<6	1	18
feminino	1	<6	1	18
feminino	1	<6	1	18
feminino	4	<6	2	18
feminino	5	<6	2	18
feminino	1	<6	1	18
masculin	4	<6	1	18
masculin	4	<6	1	18
feminino	4	<6	2	18
masculin	3	<6	1	18
feminino	3	<6	3	18
feminino	1	<6	1	18
masculin	1	<6	1	18
feminino	4	<6	1	18
feminino	5	<6	1	18
masculin	4	<6	2	18
masculin	5	<6	1	18
feminino	1	<6	1	18
masculin	4	<6	1	18
masculin	3	6	1	18
masculin	5	6	1	18
masculin	3	<6	2	18
feminino	2	<6	1	18
feminino	3	<6	1	18
feminino	4	<6	1	18
masculin	2	<6	1	18
feminino	3	<6	1	18
masculin	5	<6	2	18
masculin	1	<6	1	18
masculin	4	<6	2	18
masculin	5	<6	1	18
feminino	5	6	1	18
feminino	1	<6	1	18
masculin	2	<6	1	18
feminino	2	<6	1	18
feminino	2	6	1	18
masculin	2	<6	1	18
masculin	1	<6	1	18
masculin	5	<6	1	18
masculin	3	6	1	18
feminino	1	<6	2	18
feminino	1	<6	1	18
masculin	3	6	2	18
feminino	2	<6	1	18
masculin	2	<6	1	18
masculin	4	<6	1	18
masculin	5	<6	1	18
masculin	5	6	1	18
feminino	4	<6	1	18
masculin	5	<6	2	18
masculin	5	<6	1	18
masculin	5	<6	1	18
feminino	4	<6	1	18
feminino	2	<6	1	18
masculin	2	6	1	18
masculin	1	<6	1	18
feminino	3	<6	1	18
feminino	2	<6	1	18
feminino	2	<6	1	18
feminino	3	<6	2	18
masculin	3	<6	1	18
masculin	3	<6	1	18
masculin	2	<6	1	18
masculin	4	<6	1	18
feminino	5	<6	1	18
feminino	1	<6	2	18
feminino	1	<6		18
feminino	5	<6	1	18
masculin	3	<6	3	18
feminino	2	<6	1	18
masculin	2	<6	1	18
feminino	3	<6	2	18
feminino	2	<6	3	18
feminino	1	<6	3	18
feminino	1	<6	2	18
masculin	5	<6	1	18
masculin	4	6	1	18
masculin	2	<6	1	18
masculin	5	<6	2	18
masculin	3	<6	2	18
feminino	5	<6	2	18
masculin	4	<6	1	18
feminino	1	<6	2	18
feminino	4	<6	1	18
feminino	5	<6	1	18
masculin	5	<6	1	18
feminino	5	<6	1	18
masculin	2	<6	3	18
feminino	4	<6	2	18
feminino	1	<6	1	18
feminino	2	<6	2	18
feminino	4	6	1	18
masculin	1	<6	1	18
feminino	1	<6	2	18
masculin	5	<6	1	18
masculin	3	<6	1	18
masculin	2	<6	1	18
masculin	4	<6	1	18
masculin	1	<6	3	18
feminino	2	<6	1	18
masculin	5	<6	2	18
masculin	2	<6	1	18
masculin	3	<6	3	18
feminino	5	<6	2	18
masculin	3	<6	1	18
masculin	2	<6	1	18
masculin	1	<6	1	18
feminino	2	<6	1	18
masculin	2	<6	2	18
masculin	5	<6	1	18
masculin	4	<6	2	18
feminino	3	6	1	18
masculin	3	<6	2	18
feminino	4	6	1	18
feminino	2	<6	1	18
masculin	2	<6	1	18
feminino	2	<6	1	18
feminino	1	6	2	18
masculin	2	6	1	18
feminino	3	6	1	18
masculin	2	<6	1	18
masculin	2	<6	1	18
masculin	4	6	3	18
feminino	1	<6	1	18
feminino	3	6	1	18
feminino	4	<6	1	18
masculin	2	<6	2	18
feminino	3	<6	1	18
masculin	5	<6	3	18
feminino	3	<6	2	18
masculin	1	6	1	18
feminino	4	<6	1	18
masculin	1	<6	1	18
feminino	3	<6	3	18
feminino	2	<6	1	18
[truncated: 1,594 more rows]
